# Supplementary material for: Ethyl 4-[(E)-(2-hy­droxy­benzyl­idene)amino]­piperidine-1-carboxyl­ate
Source: Acta Crystallogr Sect E Struct Rep Online. 2011 Nov 25;67(Pt 12):o3448. doi: 10.1107/S1600536811049750 (PMC3239079; doi:10.1107/S1600536811049750)
Supplement: Supplementary file 2 [file e-67-o3448-Isup2.hkl]

# 
# h,k,l, Fc-squared, Fo-squared, sigma(Fo-squared) and status flag 
# 
data_I
_shelx_title ' b in P2(1)/c' 
_shelx_refln_list_code          4 
_shelx_F_calc_maximum      165.78 
_exptl_crystal_F_000       592.00 
_reflns_d_resolution_high  0.8118 
 
loop_ 
 _symmetry_equiv_pos_as_xyz 
 'x, y, z' 
 '-x, y+1/2, -z+1/2' 
 '-x, -y, -z' 
 'x, -y-1/2, z-1/2' 
 
_cell_length_a    15.7320 
_cell_length_b     9.1890 
_cell_length_c    10.4140 
_cell_angle_alpha  90.000 
_cell_angle_beta   97.240 
_cell_angle_gamma  90.000 
 
_shelx_F_squared_multiplier     1.000 
 
loop_ 
 _refln_index_h 
 _refln_index_k 
 _refln_index_l 
 _refln_F_squared_calc 
 _refln_F_squared_meas 
 _refln_F_squared_sigma 
 _refln_observed_status 
   1   0   0      955.12      945.79     12.84 o 
   2   0   0     1334.56     1257.53     20.79 o 
   3   0   0      119.50      111.15      7.54 o 
   4   0   0      608.04      729.78      5.35 o 
   5   0   0      333.44      368.19      4.32 o 
   6   0   0      167.80      177.01      4.62 o 
   7   0   0     1824.39     2287.07     12.87 o 
   8   0   0     1029.80     1286.51     10.44 o 
   9   0   0      489.76      502.81     12.44 o 
  10   0   0      583.90      702.24      9.12 o 
  11   0   0        0.02       -2.24      2.24 o 
  12   0   0      179.66      182.55      5.58 o 
  13   0   0      227.64      235.23      6.70 o 
  14   0   0        0.33       -0.76      6.16 o 
  15   0   0      176.58      162.48      8.55 o 
  16   0   0       95.21       99.78      5.41 o 
  17   0   0        0.62        0.76      2.80 o 
  18   0   0        0.20        1.33      3.37 o 
  19   0   0        0.00       -1.60      3.67 o 
   1   1   0      185.26      204.61      2.42 o 
   2   1   0      207.90      209.48    127.73 o 
   3   1   0     1326.08     1466.10     41.14 o 
   4   1   0     2190.16     2323.62     80.38 o 
   5   1   0     2352.29     2781.04     40.99 o 
   6   1   0      496.93      554.57      5.94 o 
   7   1   0     1543.68     1890.62     11.86 o 
   8   1   0     1480.42     1740.14     12.20 o 
   9   1   0       72.97       76.55      3.02 o 
  10   1   0      168.23      177.93      4.83 o 
  11   1   0        7.68       10.47      1.84 o 
  12   1   0       31.54       36.40      2.81 o 
  13   1   0        9.73       12.28      2.28 o 
  14   1   0       76.71       81.52      4.58 o 
  15   1   0       12.48       15.94      2.84 o 
  16   1   0        1.48        6.03      4.87 o 
  17   1   0        0.74       -4.12      4.12 o 
  18   1   0        0.58       -2.68      3.20 o 
  19   1   0        8.66        7.72      3.63 o 
   0   2   0      938.56     1052.20      8.31 o 
   1   2   0        4.47        1.83      1.58 o 
   2   2   0      346.61      373.78      4.29 o 
   3   2   0     2549.07     2752.50     46.55 o 
   4   2   0     1132.73     1276.22      8.13 o 
   5   2   0      263.71      293.15      4.29 o 
   6   2   0      443.71      543.21      9.22 o 
   7   2   0     1357.85     1560.53     46.24 o 
   8   2   0       19.80       24.05      2.11 o 
   9   2   0        7.73        5.22      1.61 o 
  10   2   0       55.51       63.66      3.19 o 
  11   2   0       76.03       78.37      7.52 o 
  12   2   0        8.29        9.02      3.11 o 
  13   2   0       26.22       33.89      3.29 o 
  14   2   0        0.02       -1.23      2.40 o 
  15   2   0        3.14        5.15      3.74 o 
  16   2   0       47.11       51.91      5.37 o 
  17   2   0        3.91        8.09      3.05 o 
  18   2   0        0.78        2.03      3.29 o 
   1   3   0     1565.93     1759.85     15.79 o 
   2   3   0     2459.19     2717.64     27.41 o 
   3   3   0      460.67      523.02     11.63 o 
   4   3   0      551.06      684.00     27.65 o 
   5   3   0      913.27     1123.36     41.40 o 
   6   3   0        2.79        3.82      1.33 o 
   7   3   0      150.69      149.55      3.91 o 
   8   3   0       66.57       73.57      3.12 o 
   9   3   0      309.45      347.39     18.06 o 
  10   3   0        9.81        8.53      2.63 o 
  11   3   0       32.78       36.03      6.02 o 
  12   3   0       92.67       95.35      4.66 o 
  13   3   0        1.63        1.81      2.68 o 
  14   3   0       98.87      100.30     12.21 o 
  15   3   0        0.01        0.16      2.77 o 
  16   3   0        1.49        1.24      4.02 o 
  17   3   0        0.67        2.81      4.56 o 
  18   3   0       28.10       33.48      8.28 o 
   0   4   0     1928.42     2415.64     18.17 o 
   1   4   0        0.15        0.03      2.24 o 
   2   4   0     1053.71     1293.75     15.32 o 
   3   4   0       33.82       39.08      2.26 o 
   4   4   0      488.99      619.40      7.08 o 
   5   4   0       18.61       28.25      2.04 o 
   6   4   0      261.25      284.12     14.52 o 
   7   4   0        9.55       14.68      1.74 o 
   8   4   0      170.28      190.76     20.98 o 
   9   4   0        2.56        2.48      1.91 o 
  10   4   0      107.63      115.41      4.65 o 
  11   4   0       67.06       74.68      8.29 o 
  12   4   0      252.33      269.97      7.35 o 
  13   4   0      107.52      107.61      5.27 o 
  14   4   0       41.13       40.12     10.71 o 
  15   4   0       32.96       36.25     10.08 o 
  16   4   0        1.62        3.39      5.64 o 
  17   4   0        4.18        2.02      3.69 o 
   1   5   0      214.21      261.41     11.44 o 
   2   5   0     1043.84     1215.60     16.39 o 
   3   5   0      227.12      282.33     10.36 o 
   4   5   0       22.19       20.99      2.59 o 
   5   5   0        0.32        4.13      1.56 o 
   6   5   0      119.98      137.15      4.25 o 
   7   5   0       22.86       14.90     14.83 o 
   8   5   0       77.70       75.49      3.74 o 
   9   5   0        1.41       -0.16      2.32 o 
  10   5   0        4.95        1.69      2.75 o 
  11   5   0       74.08       71.68      4.91 o 
  12   5   0        4.06        1.18      4.95 o 
  13   5   0       69.30       74.82     13.26 o 
  14   5   0        3.33        6.89      2.93 o 
  15   5   0        7.20       10.74      3.44 o 
  16   5   0        0.00       -1.72      3.11 o 
  17   5   0        2.01        5.33      3.35 o 
   0   6   0        3.67        0.40      2.75 o 
   1   6   0      307.18      363.71     13.35 o 
   2   6   0      241.38      276.94      5.75 o 
   3   6   0      236.32      225.08    144.68 o 
   4   6   0      180.32      182.92      6.09 o 
   5   6   0        9.79        6.00      2.24 o 
   6   6   0       62.74       68.80      3.77 o 
   7   6   0        0.15        0.18      2.10 o 
   8   6   0       17.39       23.87      2.73 o 
   9   6   0       10.21       13.60      3.07 o 
  10   6   0       75.41       74.09     10.31 o 
  11   6   0        0.72       -3.03      3.03 o 
  12   6   0       19.05       24.37      3.61 o 
  13   6   0       36.26       39.85      4.47 o 
  14   6   0       64.06       82.05     13.80 o 
  15   6   0        2.77        4.06      3.01 o 
  16   6   0        2.99        3.46      3.46 o 
   1   7   0       43.86       44.38      3.29 o 
   2   7   0       64.03       85.27      3.80 o 
   3   7   0       15.91       25.51      2.75 o 
   4   7   0        3.48        3.84      2.19 o 
   5   7   0       20.04       15.24      2.76 o 
   6   7   0       12.04       15.48      2.93 o 
   7   7   0       91.48       97.13      4.73 o 
   8   7   0       67.79       73.91      7.11 o 
   9   7   0       37.57       46.62     11.58 o 
  10   7   0        5.52        8.64      2.87 o 
  11   7   0        0.01        6.00      2.39 o 
  12   7   0        0.96        5.91      2.96 o 
  13   7   0       43.78       53.93      4.81 o 
  14   7   0       50.45       61.77      9.13 o 
  15   7   0        0.02        3.08      3.56 o 
   0   8   0       15.27       18.18      4.32 o 
   1   8   0       12.80       12.56      2.85 o 
   2   8   0        9.54       12.11      3.49 o 
   3   8   0       55.31       63.59      3.97 o 
   4   8   0       15.95       11.50      7.01 o 
   5   8   0        2.00        5.31      2.39 o 
   6   8   0       43.34       60.31      4.14 o 
   7   8   0       19.55       17.08      3.58 o 
   8   8   0       43.53       46.43      3.98 o 
   9   8   0       79.44       64.08     48.17 o 
  10   8   0        2.23       -3.37      3.37 o 
  11   8   0        0.64        3.93      6.89 o 
  12   8   0       10.50       16.64      9.82 o 
  13   8   0       18.59       22.70      4.50 o 
   1   9   0       53.36       53.60      4.44 o 
   2   9   0        1.41       -0.25      4.77 o 
   3   9   0        0.04        1.94      2.67 o 
   4   9   0       12.73       14.26      3.08 o 
   5   9   0        3.53        2.60      2.89 o 
   6   9   0       16.21       25.07      3.63 o 
   7   9   0        5.27       -0.97      3.48 o 
   8   9   0        6.64        6.38      3.75 o 
   9   9   0        3.22        8.91      4.36 o 
  10   9   0        0.33       -3.65      3.65 o 
  11   9   0       30.44       39.43      4.82 o 
   0  10   0        6.31        9.33      4.28 o 
   1  10   0       34.22       22.15     16.77 o 
   2  10   0        2.04        2.06      7.07 o 
   3  10   0        1.70        2.99      3.26 o 
   4  10   0        0.94       -1.41      3.09 o 
   5  10   0        1.52        4.41      4.12 o 
   6  10   0        5.00        5.31      3.24 o 
   7  10   0        0.04        6.35      3.22 o 
   8  10   0        3.78       -0.37      6.08 o 
   9  10   0        1.08        5.19      5.11 o 
   1  11   0        4.04       10.03      3.25 o 
   2  11   0        2.00        2.36      5.17 o 
   3  11   0        1.04       -5.26      7.49 o 
   4  11   0        0.53        1.15      3.47 o 
 -19   1   1        1.40       -5.94      5.94 o 
 -18   1   1       10.88       11.80      4.81 o 
 -17   1   1        0.03       -4.73      4.73 o 
 -16   1   1       17.16       15.39      5.41 o 
 -15   1   1       38.66       32.81      5.13 o 
 -14   1   1       44.07       39.32      5.05 o 
 -13   1   1       28.58       28.44      4.20 o 
 -12   1   1        0.66        1.98      2.75 o 
 -11   1   1        0.01        0.69      2.10 o 
 -10   1   1        2.46        3.39      2.06 o 
  -9   1   1      168.12      176.50      6.27 o 
  -8   1   1      504.51      514.98      9.75 o 
  -7   1   1     3649.94     3541.53     23.23 o 
  -6   1   1      121.11      116.54      4.09 o 
  -5   1   1     1485.38     1428.37     12.33 o 
  -4   1   1     4480.31     4401.69     83.49 o 
  -3   1   1    10170.69    10145.58    120.73 o 
  -2   1   1      221.46      196.65      3.38 o 
  -1   1   1      693.26      638.98      5.46 o 
   0   1   1     7123.67     7035.26     80.23 o 
   1   1   1     2667.50     2433.92     46.83 o 
   2   1   1        1.07        4.69      1.01 o 
   3   1   1      105.89       93.50      2.75 o 
   4   1   1     2043.47     2106.85     14.11 o 
   5   1   1       12.83        8.12      1.54 o 
   6   1   1      307.24      269.08      6.08 o 
   7   1   1      920.37      945.36     12.33 o 
   8   1   1        8.48        2.14      2.14 o 
   9   1   1      750.29      731.05     12.69 o 
  10   1   1      239.44      238.95      7.77 o 
  11   1   1       11.37       11.43      2.75 o 
  12   1   1       23.71       22.67      3.96 o 
  13   1   1      108.84      107.78      6.59 o 
  14   1   1        0.59       -3.68      3.68 o 
  15   1   1      102.49      111.32      7.48 o 
  16   1   1        8.97        9.61      4.73 o 
  17   1   1        3.51        1.62      4.24 o 
  18   1   1        4.92        3.03      4.28 o 
 -19   2   1        3.25       -2.30      5.57 o 
 -18   2   1       13.78        9.45      5.62 o 
 -17   2   1       27.80       21.05      5.82 o 
 -16   2   1       14.44       12.08      4.44 o 
 -15   2   1        8.38        3.35      4.40 o 
 -14   2   1        7.56        4.65      3.68 o 
 -13   2   1        0.60       -3.11      3.60 o 
 -12   2   1       21.13       21.62      3.68 o 
 -11   2   1        3.79        8.40      2.75 o 
 -10   2   1       58.06       52.70      4.32 o 
  -9   2   1      156.69      153.93      6.19 o 
  -8   2   1     2169.69     2210.03     20.19 o 
  -7   2   1       28.66       37.02      3.19 o 
  -6   2   1      185.47      177.68      5.18 o 
  -5   2   1     1338.41     1255.37     12.39 o 
  -4   2   1      556.91      568.82      7.70 o 
  -3   2   1     1177.76     1126.67     10.20 o 
  -2   2   1      274.80      257.59      4.63 o 
  -1   2   1    22121.89    26061.66    213.90 o 
   0   2   1    17729.99    18920.06    176.09 o 
   1   2   1      550.14      567.05      6.54 o 
   2   2   1      119.83      129.38      3.36 o 
   3   2   1      102.04      100.12      3.20 o 
   4   2   1        0.17        0.32      1.33 o 
   5   2   1       11.26       12.04      1.94 o 
   6   2   1       93.37      104.34      4.13 o 
   7   2   1      133.36      152.84      5.30 o 
   8   2   1        5.26        6.87      2.42 o 
   9   2   1        1.42        5.94      2.06 o 
  10   2   1       26.19       26.95      3.56 o 
  11   2   1        0.99        1.21      2.79 o 
  12   2   1      170.49      151.55      7.56 o 
  13   2   1       37.50       29.21      4.85 o 
  14   2   1       14.46       10.22      4.16 o 
  15   2   1       34.34       22.26      4.85 o 
  16   2   1       13.84       12.08      4.77 o 
  17   2   1       14.40       13.09      4.85 o 
  18   2   1       11.39        7.51      5.29 o 
 -18   3   1        3.87        3.55      5.01 o 
 -17   3   1        2.28        7.80      4.28 o 
 -16   3   1        6.22        6.83      4.16 o 
 -15   3   1       18.15       14.02      4.77 o 
 -14   3   1       46.63       41.34      5.13 o 
 -13   3   1       60.90       52.82      5.46 o 
 -12   3   1       52.99       55.77      5.25 o 
 -11   3   1      156.50      149.32      7.20 o 
 -10   3   1       44.54       35.80      4.12 o 
  -9   3   1      174.52      168.55      6.59 o 
  -8   3   1      424.58      410.28      9.57 o 
  -7   3   1       27.94       25.66      2.99 o 
  -6   3   1      111.29       97.15      4.21 o 
  -5   3   1      137.56      167.04      5.14 o 
  -4   3   1      622.79      598.11      8.88 o 
  -3   3   1      590.32      548.96      8.19 o 
  -2   3   1     1059.82     1061.56     10.88 o 
  -1   3   1      295.10      276.38      5.52 o 
   0   3   1     3485.06     3306.97     78.63 o 
   1   3   1     1400.40     1466.47     12.59 o 
   2   3   1      580.22      559.43      8.03 o 
   3   3   1      635.09      738.07      9.58 o 
   4   3   1        3.74        3.23      1.62 o 
   5   3   1       87.27       85.12      3.96 o 
   6   3   1      380.88      400.76      8.32 o 
   7   3   1      919.05      976.09     13.70 o 
   8   3   1       12.34       18.83      3.19 o 
   9   3   1       36.76       32.29      3.88 o 
  10   3   1       94.29       90.96      5.82 o 
  11   3   1        5.97       -1.82      3.72 o 
  12   3   1       63.04       52.58      5.50 o 
  13   3   1       24.20       28.81      4.61 o 
  14   3   1       32.21       28.00      5.37 o 
  15   3   1        5.44        7.59      4.28 o 
  16   3   1       16.79       19.19      5.25 o 
  17   3   1        0.19       -1.25      4.69 o 
  18   3   1       11.19       13.21      4.97 o 
 -18   4   1       19.33       13.86      6.18 o 
 -17   4   1        8.99        6.42      5.09 o 
 -16   4   1       10.95       15.96      5.21 o 
 -15   4   1        0.61        3.31      3.55 o 
 -14   4   1       57.28       56.86      6.95 o 
 -13   4   1       10.15       13.94      4.12 o 
 -12   4   1       14.76       15.80      4.04 o 
 -11   4   1       86.18       88.68      6.27 o 
 -10   4   1       87.03       76.97      6.27 o 
  -9   4   1      256.93      243.20      8.22 o 
  -8   4   1       25.26       22.26      3.52 o 
  -7   4   1       40.35       30.75      3.48 o 
  -6   4   1       69.60       67.39      4.20 o 
  -5   4   1      983.88      998.35     13.34 o 
  -4   4   1      550.02      601.39     10.08 o 
  -3   4   1      100.08      100.54      4.53 o 
  -2   4   1     2825.89     2929.63     20.84 o 
  -1   4   1       65.03       69.01      3.68 o 
   0   4   1       25.74       36.13      2.91 o 
   1   4   1      236.61      228.99      6.00 o 
   2   4   1      533.89      597.15      9.43 o 
   3   4   1       30.63       22.47      2.63 o 
   4   4   1       71.41       70.02      4.00 o 
   5   4   1      172.46      193.11      6.19 o 
   6   4   1       47.16       48.13      3.88 o 
   7   4   1      244.06      261.24      8.06 o 
   8   4   1       37.76       33.82      4.00 o 
   9   4   1        0.03        0.93      2.71 o 
  10   4   1       19.00       15.11      3.88 o 
  11   4   1        1.11       -1.37      3.76 o 
  12   4   1       18.51       28.64      4.65 o 
  13   4   1       28.11       25.13      5.58 o 
  14   4   1      139.77      137.95      8.61 o 
  15   4   1       45.97       53.66      6.42 o 
  16   4   1        0.76       -0.81      4.56 o 
  17   4   1        0.09       -5.41      5.41 o 
 -17   5   1        0.01        4.52      4.24 o 
 -16   5   1       17.07       15.63      5.41 o 
 -15   5   1       11.18        7.11      5.37 o 
 -14   5   1       12.36       11.03      4.48 o 
 -13   5   1       17.13       20.85      4.61 o 
 -12   5   1       28.78       23.84      4.69 o 
 -11   5   1        7.14        6.50      4.08 o 
 -10   5   1       50.01       47.85      4.85 o 
  -9   5   1        5.35        9.21      3.56 o 
  -8   5   1       96.84       92.05      5.62 o 
  -7   5   1       36.60       32.97      3.92 o 
  -6   5   1       61.15        4.61      2.02 o 
  -5   5   1        0.00        4.52      2.02 o 
  -4   5   1      983.00     1063.19     14.72 o 
  -3   5   1       28.70       38.71      3.56 o 
  -2   5   1       97.41      109.54      4.97 o 
  -1   5   1       39.27       39.28      3.68 o 
   0   5   1      274.89      302.85      7.62 o 
   1   5   1     1467.99     1533.73     16.73 o 
   2   5   1       72.02       -7.16      7.16 o 
   3   5   1      315.12      358.72      8.67 o 
   4   5   1       10.44       14.06      2.75 o 
   5   5   1        3.49       -1.21      2.34 o 
   6   5   1        0.00       -0.85      2.46 o 
   7   5   1       85.36       89.78      5.42 o 
   8   5   1       51.29       65.87      5.21 o 
   9   5   1        8.68       10.50      3.19 o 
  10   5   1       66.53       78.85      6.18 o 
  11   5   1      525.81      540.48     14.59 o 
  12   5   1        5.78        5.90      4.32 o 
  13   5   1       10.61       20.00      4.69 o 
  14   5   1       28.44       42.63      5.90 o 
  15   5   1       26.12       19.43      5.70 o 
  16   5   1        6.70       14.34      5.37 o 
 -16   6   1        3.03        5.41      5.09 o 
 -15   6   1        2.90        9.74      4.40 o 
 -14   6   1        1.85        3.19      4.61 o 
 -13   6   1       26.29       19.72      5.70 o 
 -12   6   1       13.90       13.94      4.40 o 
 -11   6   1       93.65       81.41      7.28 o 
 -10   6   1       47.65       41.10      5.78 o 
  -9   6   1       51.48       46.96      5.05 o 
  -8   6   1        4.05        7.07      3.27 o 
  -7   6   1        4.46        4.08      2.91 o 
  -6   6   1       18.52       15.80      3.52 o 
  -5   6   1       17.81       17.37      3.31 o 
  -4   6   1      141.05      130.27      6.03 o 
  -3   6   1       30.16       37.46      3.60 o 
  -2   6   1      341.15      339.47      9.08 o 
  -1   6   1       15.80       18.83      3.15 o 
   0   6   1       14.03       17.53      3.11 o 
   1   6   1       42.56       42.84      4.00 o 
   2   6   1        0.27        0.20      2.22 o 
   3   6   1        0.66       -1.09      2.83 o 
   4   6   1       96.46      110.25      5.70 o 
   5   6   1      247.16      250.70      8.74 o 
   6   6   1       40.57       33.98      4.77 o 
   7   6   1       39.17       39.52      4.61 o 
   8   6   1       37.04       30.26      4.97 o 
   9   6   1        8.20        4.12      4.04 o 
  10   6   1      112.68      142.34      8.00 o 
  11   6   1      145.90      144.06      9.06 o 
  12   6   1      122.63      113.68      8.65 o 
  13   6   1       25.40       22.50      6.26 o 
  14   6   1       10.00        5.29      5.21 o 
  15   6   1        0.03        1.74      4.48 o 
  16   6   1        4.49        7.43      5.53 o 
 -15   7   1        5.62        3.23      4.81 o 
 -14   7   1        0.16       -4.32      5.13 o 
 -13   7   1        0.51        0.40      4.24 o 
 -12   7   1        7.70        9.98      4.73 o 
 -11   7   1       35.05       35.92      5.66 o 
 -10   7   1       52.57       49.74      6.02 o 
  -9   7   1        3.59        2.59      4.00 o 
  -8   7   1        0.00        4.65      3.15 o 
  -7   7   1        5.44       -1.45      3.56 o 
  -6   7   1        4.40        7.31      2.95 o 
  -5   7   1        2.84        1.90      3.19 o 
  -4   7   1       28.15       17.82      3.92 o 
  -3   7   1        6.29        5.37      3.03 o 
  -2   7   1       15.11       11.76      3.47 o 
  -1   7   1      126.96      131.17      7.00 o 
   0   7   1      131.29      121.19      6.59 o 
   1   7   1       85.72       90.99      6.02 o 
   2   7   1      140.33      131.18      6.87 o 
   3   7   1        0.03       -1.01      2.99 o 
   4   7   1        6.60       13.01      3.51 o 
   5   7   1       55.41       65.14      5.50 o 
   6   7   1        2.50        8.00      3.47 o 
   7   7   1        0.15        8.97      3.19 o 
   8   7   1       22.96       17.29      4.65 o 
   9   7   1        2.45        0.65      4.16 o 
  10   7   1        3.29       -0.36      3.84 o 
  11   7   1       37.55       40.41      6.02 o 
  12   7   1       11.51        6.30      5.33 o 
  13   7   1        1.46       -5.01      5.09 o 
  14   7   1        1.46        5.29      5.09 o 
 -13   8   1        4.17       10.30      6.10 o 
 -12   8   1        7.93        1.70      5.66 o 
 -11   8   1        1.76        4.04      4.61 o 
 -10   8   1        0.08       -4.97      4.97 o 
  -9   8   1        2.90        0.36      4.61 o 
  -8   8   1       10.65       13.33      4.65 o 
  -7   8   1       33.34       29.62      5.25 o 
  -6   8   1       16.11       11.35      4.48 o 
  -5   8   1        0.00       -3.15      3.55 o 
  -4   8   1       14.76       11.92      4.12 o 
  -3   8   1       37.56       42.75      4.61 o 
  -2   8   1       24.41       27.39      4.77 o 
  -1   8   1       14.50       10.22      4.61 o 
   0   8   1       47.92       50.96      5.62 o 
   1   8   1       30.96       35.39      4.89 o 
   2   8   1       43.47       32.57      4.65 o 
   3   8   1        3.92        4.52      4.00 o 
   4   8   1       44.84       30.87      5.01 o 
   5   8   1       36.50       39.72      5.37 o 
   6   8   1        1.98        3.27      3.68 o 
   7   8   1       54.43       50.92      6.18 o 
   8   8   1       11.39       11.76      4.57 o 
   9   8   1       13.35       16.81      4.89 o 
  10   8   1        0.70        4.69      4.61 o 
  11   8   1       13.90       19.76      5.05 o 
  12   8   1        5.09        7.80      5.41 o 
  13   8   1       47.20       60.81      7.35 o 
 -11   9   1       14.99       18.87      5.94 o 
 -10   9   1       28.04       32.28      6.38 o 
  -9   9   1       41.76       52.04      7.03 o 
  -8   9   1       10.27       12.32      5.25 o 
  -7   9   1        2.58        0.77      4.32 o 
  -6   9   1        1.72        5.57      3.60 o 
  -5   9   1        9.68        5.41      4.20 o 
  -4   9   1        2.33       -4.16      4.16 o 
  -3   9   1        0.16        3.80      3.88 o 
  -2   9   1       35.48       39.72      5.25 o 
  -1   9   1       16.83       16.65      4.81 o 
   0   9   1       64.58       85.19      6.22 o 
   1   9   1       29.28       42.22      5.17 o 
   2   9   1        1.28        2.75      3.51 o 
   3   9   1        0.52       -3.84      3.84 o 
   4   9   1        6.21       -3.19      4.65 o 
   5   9   1        5.84       11.31      4.48 o 
   6   9   1       10.21        9.41      4.81 o 
   7   9   1        2.00        3.11      4.28 o 
   8   9   1       38.37       39.92      6.79 o 
   9   9   1       30.85       45.70      6.59 o 
  10   9   1       12.56       20.12      5.62 o 
  11   9   1        2.31        1.82      5.45 o 
  -9  10   1       38.04       27.84      7.47 o 
  -8  10   1       19.21       12.56      5.78 o 
  -7  10   1       10.39       15.67      5.45 o 
  -6  10   1        1.37        8.48      3.80 o 
  -5  10   1        0.78        9.90      4.28 o 
  -4  10   1        3.23        1.21      4.48 o 
  -3  10   1        3.38        4.81      3.92 o 
  -2  10   1        0.47       -1.98      4.93 o 
  -1  10   1        8.52        0.77      5.21 o 
   0  10   1        2.28        3.15      4.32 o 
   1  10   1        2.52        1.17      4.77 o 
   2  10   1        0.38        0.81      4.36 o 
   3  10   1        6.54       10.02      4.85 o 
   4  10   1        2.46        4.08      4.20 o 
   5  10   1        6.16        2.91      5.01 o 
   6  10   1       14.41       15.84      6.02 o 
   7  10   1       18.43       18.46      5.90 o 
   8  10   1       33.81       31.35      6.55 o 
  -4  11   1        2.02        2.79      5.17 o 
  -3  11   1        6.35       12.28      5.41 o 
  -2  11   1        5.40       -3.15      5.05 o 
  -1  11   1        0.02        0.89      4.85 o 
   0  11   1        2.10       -1.78      5.17 o 
   1  11   1        4.04       -2.71      5.94 o 
   2  11   1        0.59       11.76      4.89 o 
   3  11   1        2.68        2.30      5.01 o 
   4  11   1        0.00        6.02      5.21 o 
 -19   0   2        1.29       -0.44      4.12 o 
 -18   0   2        0.89        2.95      4.61 o 
 -17   0   2        5.63       11.19      4.32 o 
 -16   0   2        0.62        2.50      3.60 o 
 -15   0   2        1.38        6.54      4.04 o 
 -14   0   2        0.94        0.89      3.47 o 
 -13   0   2       21.00       21.25      3.96 o 
 -12   0   2       37.00       50.47      4.65 o 
 -11   0   2       25.08       26.38      3.72 o 
 -10   0   2       57.42       65.56      4.49 o 
  -9   0   2      431.93      481.84     10.02 o 
  -8   0   2      824.83      838.38     12.23 o 
  -7   0   2        1.18       -0.28      2.14 o 
  -6   0   2     1002.18      989.12     11.38 o 
  -5   0   2     1032.90     1007.42     10.59 o 
  -4   0   2     1759.50     1859.70     13.26 o 
  -3   0   2    16307.04    16658.79    169.07 o 
  -2   0   2     4045.67     3638.23     66.99 o 
  -1   0   2    27483.41    24788.36    198.70 o 
   0   0   2      193.96      168.70      3.21 o 
   1   0   2      758.43      687.37      6.67 o 
   2   0   2     2596.47     2652.18     14.22 o 
   3   0   2     6426.00     6306.25    102.28 o 
   4   0   2       36.71       48.02      2.55 o 
   5   0   2      562.64      594.40      8.80 o 
   6   0   2      581.68      619.59      9.64 o 
   7   0   2      593.30      653.86     10.86 o 
   8   0   2      228.46      205.92      7.04 o 
   9   0   2      785.64      785.16     13.55 o 
  10   0   2      247.85      242.03      8.42 o 
  11   0   2      345.46      331.72      9.92 o 
  12   0   2       46.25       38.63      4.81 o 
  13   0   2        1.32        1.17      3.31 o 
  14   0   2       89.82       80.92      6.43 o 
  15   0   2       18.04        6.99      4.57 o 
  16   0   2       14.82       18.18      4.73 o 
  17   0   2       13.41       26.70      5.41 o 
  18   0   2        2.07        0.44      5.01 o 
 -19   1   2        3.43       13.21      4.56 o 
 -18   1   2        1.49       -2.10      4.77 o 
 -17   1   2       11.99       14.79      5.09 o 
 -16   1   2       19.46       12.56      5.05 o 
 -15   1   2       10.72        6.91      3.92 o 
 -14   1   2       11.39       10.87      4.24 o 
 -13   1   2       10.71       15.96      3.84 o 
 -12   1   2      155.42      132.65      6.71 o 
 -11   1   2       43.67       43.81      3.84 o 
 -10   1   2       17.44       13.29      2.83 o 
  -9   1   2      241.24      238.65      7.41 o 
  -8   1   2     1572.17     1537.72     16.55 o 
  -7   1   2      201.42      193.84      5.75 o 
  -6   1   2       47.11       45.92      2.87 o 
  -5   1   2      839.28      786.97      9.65 o 
  -4   1   2      945.05      901.19      9.44 o 
  -3   1   2     5806.94     5147.65     90.17 o 
  -2   1   2      168.44      152.43      3.53 o 
  -1   1   2     1856.02     1675.28     10.76 o 
   0   1   2      883.81      749.04      7.14 o 
   1   1   2     1622.21     1399.13     10.10 o 
   2   1   2      353.43      342.18      5.33 o 
   3   1   2       58.40       54.23      2.51 o 
   4   1   2       58.59       53.62      2.67 o 
   5   1   2      204.69      204.25      5.23 o 
   6   1   2     1022.00     1086.73     12.68 o 
   7   1   2        0.10       -2.06      2.22 o 
   8   1   2      513.81      484.63     10.15 o 
   9   1   2       55.32       46.03      4.04 o 
  10   1   2        1.12        2.67      2.50 o 
  11   1   2       69.04       58.77      4.61 o 
  12   1   2      135.76      101.09      6.59 o 
  13   1   2        5.45       10.34      3.76 o 
  14   1   2        0.08       -0.32      3.68 o 
  15   1   2       24.64       25.66      4.81 o 
  16   1   2        0.07       10.30      3.68 o 
  17   1   2        0.36       -2.46      5.25 o 
  18   1   2        8.10       12.08      4.85 o 
 -19   2   2       13.11       13.90      5.45 o 
 -18   2   2        6.55        9.45      4.16 o 
 -17   2   2        0.01        5.57      3.68 o 
 -16   2   2        0.95       -4.40      4.40 o 
 -15   2   2       27.43       37.82      4.57 o 
 -14   2   2       37.81       44.69      5.25 o 
 -13   2   2        0.12        1.13      2.91 o 
 -12   2   2      123.03      120.49      6.79 o 
 -11   2   2        7.73        4.24      3.31 o 
 -10   2   2     1228.69     1208.12     17.30 o 
  -9   2   2      337.97      349.25      9.12 o 
  -8   2   2      424.67      372.61      8.64 o 
  -7   2   2      107.97       91.24      4.25 o 
  -6   2   2      570.06      550.99      9.11 o 
  -5   2   2       20.20       19.23      2.10 o 
  -4   2   2      343.30      345.59      6.42 o 
  -3   2   2     4072.13     3709.46     83.17 o 
  -2   2   2     7129.86     6584.85    108.42 o 
  -1   2   2       85.86       68.75      2.75 o 
   0   2   2     4069.14     3732.93     77.34 o 
   1   2   2     1821.85     1844.79     13.14 o 
   2   2   2      365.17      335.95      5.89 o 
   3   2   2      240.94      257.19      5.47 o 
   4   2   2      992.45      980.57     11.26 o 
   5   2   2      390.93      418.84      7.92 o 
   6   2   2      791.61      763.29     11.45 o 
   7   2   2      330.09      370.34      8.55 o 
   8   2   2       26.10       27.92      3.39 o 
   9   2   2        6.23       11.31      2.95 o 
  10   2   2       16.53       16.85      3.39 o 
  11   2   2        0.03        0.24      2.95 o 
  12   2   2      166.24      142.56      7.64 o 
  13   2   2      225.86      215.10      9.59 o 
  14   2   2        2.61       -3.96      4.04 o 
  15   2   2        5.03        6.83      3.76 o 
  16   2   2        0.89        6.63      4.24 o 
  17   2   2        3.78        6.75      4.32 o 
  18   2   2        0.59       -0.93      4.93 o 
 -18   3   2        2.31        2.67      4.61 o 
 -17   3   2       11.47       12.73      4.73 o 
 -16   3   2        9.14       -0.77      5.25 o 
 -15   3   2        4.29        3.15      4.28 o 
 -14   3   2        0.79       -2.59      4.04 o 
 -13   3   2        0.82        3.27      3.64 o 
 -12   3   2      208.88      194.71      8.58 o 
 -11   3   2      110.24      102.89      6.06 o 
 -10   3   2       61.57       53.83      4.77 o 
  -9   3   2      389.01      360.28      9.57 o 
  -8   3   2     1789.67     1766.89     19.38 o 
  -7   3   2        0.95        5.05      2.55 o 
  -6   3   2        2.65        3.47      1.86 o 
  -5   3   2     1248.55     1246.73     13.89 o 
  -4   3   2       18.90       16.20      2.10 o 
  -3   3   2       48.96       62.01      3.15 o 
  -2   3   2     1834.58     1842.56     15.08 o 
  -1   3   2      407.35      410.85      7.03 o 
   0   3   2      325.58      316.08      6.25 o 
   1   3   2      410.12      418.41      7.27 o 
   2   3   2        1.70        2.18      1.49 o 
   3   3   2      220.81      216.61      5.51 o 
   4   3   2       91.20      106.84      4.25 o 
   5   3   2       40.72       41.99      3.23 o 
   6   3   2      250.37      294.27      7.57 o 
   7   3   2       13.48       12.52      2.95 o 
   8   3   2       95.33      113.61      5.54 o 
   9   3   2        0.81        3.60      2.38 o 
  10   3   2      146.93      128.40      6.92 o 
  11   3   2      112.90      108.63      6.87 o 
  12   3   2       32.85       35.40      5.09 o 
  13   3   2        3.24        3.19      3.80 o 
  14   3   2        2.66        0.36      4.08 o 
  15   3   2       45.39       38.83      5.58 o 
  16   3   2        0.06       -2.42      4.40 o 
  17   3   2        3.26        1.74      5.09 o 
 -18   4   2        0.35        8.32      4.36 o 
 -17   4   2       21.46       20.65      5.58 o 
 -16   4   2       17.13       13.98      5.53 o 
 -15   4   2        9.02        7.80      4.12 o 
 -14   4   2        4.71        6.18      4.20 o 
 -13   4   2        9.18        2.55      4.57 o 
 -12   4   2       38.91       44.77      5.50 o 
 -11   4   2      118.61       92.34      6.47 o 
 -10   4   2      186.61      170.14      7.77 o 
  -9   4   2      117.17      112.41      6.31 o 
  -8   4   2      163.89      153.23      6.51 o 
  -7   4   2       25.12       20.81      3.07 o 
  -6   4   2        0.08       -0.57      2.10 o 
  -5   4   2       18.94       23.11      2.95 o 
  -4   4   2      574.32      586.65     10.32 o 
  -3   4   2      265.04      260.60      6.85 o 
  -2   4   2     1920.36     1981.60     17.71 o 
  -1   4   2     1113.03     1120.35     13.14 o 
   0   4   2      212.97      193.46      5.59 o 
   1   4   2      494.70      529.59      9.18 o 
   2   4   2       94.32       96.45      4.21 o 
   3   4   2       31.83       49.14      3.39 o 
   4   4   2      568.61      630.23     10.77 o 
   5   4   2      687.98      788.31     12.52 o 
   6   4   2      131.73      134.20      5.62 o 
   7   4   2        0.26       -1.70      2.63 o 
   8   4   2      124.72      132.84      6.51 o 
   9   4   2      241.58      242.82      8.94 o 
  10   4   2       53.05       58.23      5.82 o 
  11   4   2     1065.15     1102.90     19.73 o 
  12   4   2      173.82      178.02      9.06 o 
  13   4   2        6.98        7.07      4.32 o 
  14   4   2       39.33       49.90      5.70 o 
  15   4   2        9.71       21.98      4.32 o 
  16   4   2        9.45       10.14      4.85 o 
  17   4   2        0.98        4.08      4.93 o 
 -17   5   2        3.91        3.64      4.48 o 
 -16   5   2        7.29        5.49      5.09 o 
 -15   5   2       20.16       21.74      5.13 o 
 -14   5   2        7.91        9.57      3.88 o 
 -13   5   2       25.39       25.09      5.21 o 
 -12   5   2       21.08       19.51      4.53 o 
 -11   5   2       33.17       27.15      4.57 o 
 -10   5   2       52.74       48.37      5.46 o 
  -9   5   2       13.24       16.08      3.80 o 
  -8   5   2       53.50       51.41      4.77 o 
  -7   5   2        1.08       -1.37      2.79 o 
  -6   5   2        0.00       -0.20      2.54 o 
  -5   5   2       77.32       86.39      4.81 o 
  -4   5   2        0.31        0.57      2.30 o 
  -3   5   2       93.15      107.35      5.34 o 
  -2   5   2      117.96      110.21      5.14 o 
  -1   5   2     3276.04     3314.37     25.59 o 
   0   5   2      584.86      561.96     10.56 o 
   1   5   2       16.44       17.37      2.79 o 
   2   5   2      450.99      471.46      9.70 o 
   3   5   2       70.83       69.81      4.37 o 
   4   5   2      257.99      290.23      8.42 o 
   5   5   2        0.79        6.10      2.46 o 
   6   5   2      100.95      105.72      5.58 o 
   7   5   2       60.43       59.21      4.89 o 
   8   5   2       35.49       30.63      4.16 o 
   9   5   2        2.83        6.83      3.92 o 
  10   5   2      122.35      106.53      7.20 o 
  11   5   2      167.32      156.91      8.94 o 
  12   5   2       32.21       35.80      5.58 o 
  13   5   2        0.54        4.36      3.88 o 
  14   5   2        8.55        6.22      5.01 o 
  15   5   2        4.90        4.61      4.20 o 
  16   5   2        1.84        0.00      5.25 o 
 -16   6   2       19.64       32.20      6.18 o 
 -15   6   2        2.43       -3.84      5.17 o 
 -14   6   2        1.07        4.40      3.88 o 
 -13   6   2        0.03        2.99      3.80 o 
 -12   6   2        1.01       -4.20      4.20 o 
 -11   6   2        8.76       13.17      3.92 o 
 -10   6   2        2.09        0.61      3.88 o 
  -9   6   2      164.35      137.18      7.60 o 
  -8   6   2       69.79       64.14      5.54 o 
  -7   6   2       13.84       10.18      3.64 o 
  -6   6   2       85.35       83.88      5.42 o 
  -5   6   2       41.36       36.77      4.28 o 
  -4   6   2        6.18        5.70      3.07 o 
  -3   6   2      375.53      386.97     10.29 o 
  -2   6   2       27.54       26.91      3.47 o 
  -1   6   2       14.03       11.60      3.15 o 
   0   6   2       44.72       37.91      4.24 o 
   1   6   2       27.94        0.85      2.38 o 
   2   6   2       77.40       75.99      4.97 o 
   3   6   2       87.09       87.24      5.26 o 
   4   6   2      109.66      124.77      6.31 o 
   5   6   2      310.83      339.36      9.92 o 
   6   6   2        1.49        9.25      2.91 o 
   7   6   2      360.12      354.44     11.26 o 
   8   6   2      122.95      113.04      7.56 o 
   9   6   2       17.65       18.30      4.89 o 
  10   6   2        4.73        5.86      4.04 o 
  11   6   2       19.42       15.88      5.45 o 
  12   6   2       73.62       70.72      7.31 o 
  13   6   2       45.18       51.07      6.79 o 
  14   6   2        2.56       -1.70      5.45 o 
  15   6   2        1.48        3.11      4.52 o 
 -15   7   2        2.51       -5.33      5.33 o 
 -14   7   2        1.91        3.03      4.65 o 
 -13   7   2       11.48       13.94      4.77 o 
 -12   7   2        1.87        5.41      4.28 o 
 -11   7   2        4.26       -3.27      4.52 o 
 -10   7   2      137.81      105.60      8.09 o 
  -9   7   2       19.96       26.26      4.77 o 
  -8   7   2        0.00       -1.86      3.23 o 
  -7   7   2       75.97       78.25      6.63 o 
  -6   7   2        6.91        8.32      3.27 o 
  -5   7   2       11.81       17.37      3.68 o 
  -4   7   2        0.22        5.37      2.79 o 
  -3   7   2       53.61       61.91      5.17 o 
  -2   7   2       10.90        4.61      3.76 o 
  -1   7   2      111.33      104.67      6.47 o 
   0   7   2       14.17       12.73      3.76 o 
   1   7   2       20.87       21.01      4.08 o 
   2   7   2      100.69      120.47      6.71 o 
   3   7   2      160.04      153.32      7.36 o 
   4   7   2       63.57       49.31      5.98 o 
   5   7   2        1.01       -1.98      4.20 o 
   6   7   2      285.18      311.03     11.13 o 
   7   7   2       22.25       13.90      5.41 o 
   8   7   2       22.18       16.89      5.25 o 
   9   7   2        4.05        2.38      4.69 o 
  10   7   2        1.62        4.69      4.16 o 
  11   7   2        6.07        3.07      4.40 o 
  12   7   2       16.17       10.50      5.62 o 
  13   7   2       30.22       39.35      6.59 o 
  14   7   2        2.75       -5.86      5.86 o 
 -13   8   2        8.73        9.90      5.45 o 
 -12   8   2        3.51        3.84      5.09 o 
 -11   8   2        3.86       -2.02      4.89 o 
 -10   8   2       66.48       67.00      6.83 o 
  -9   8   2       28.95       23.31      5.01 o 
  -8   8   2       25.82       22.71      5.45 o 
  -7   8   2        7.52       11.23      3.88 o 
  -6   8   2        3.54        1.33      3.84 o 
  -5   8   2       16.40       16.89      4.04 o 
  -4   8   2        7.01        4.65      3.84 o 
  -3   8   2        0.60       -3.03      3.35 o 
  -2   8   2       36.59       19.84      4.93 o 
  -1   8   2      112.42      114.33      6.91 o 
   0   8   2        8.38       13.13      3.88 o 
   1   8   2       19.29       24.00      4.24 o 
   2   8   2        5.66       -0.61      4.24 o 
   3   8   2        2.56        1.86      4.00 o 
   4   8   2        1.63        0.65      3.68 o 
   5   8   2       85.45       89.12      6.99 o 
   6   8   2        8.79        6.42      4.57 o 
   7   8   2       33.07       37.58      5.90 o 
   8   8   2        0.53        6.58      4.40 o 
   9   8   2        0.07       -3.43      4.85 o 
  10   8   2        0.16       -4.00      4.65 o 
  11   8   2        0.48       -2.10      4.89 o 
  12   8   2        3.07       -5.90      5.90 o 
 -11   9   2        0.09        3.60      5.01 o 
 -10   9   2       16.54       29.05      5.21 o 
  -9   9   2        4.05       14.14      4.52 o 
  -8   9   2        0.84       -2.79      4.61 o 
  -7   9   2        0.46        0.40      3.55 o 
  -6   9   2        0.59       -0.77      3.76 o 
  -5   9   2        0.32       -4.16      4.16 o 
  -4   9   2        0.42       -3.60      3.88 o 
  -3   9   2        0.60        8.44      3.55 o 
  -2   9   2       78.88       80.14      7.15 o 
  -1   9   2        4.38        3.11      4.52 o 
   0   9   2        0.54       -2.06      4.08 o 
   1   9   2       18.14       14.26      4.89 o 
   2   9   2        4.95       12.64      3.64 o 
   3   9   2        1.90        5.01      3.96 o 
   4   9   2        4.32        5.82      3.84 o 
   5   9   2        2.19       -2.26      4.65 o 
   6   9   2        4.61        8.85      4.69 o 
   7   9   2       15.95       19.07      5.41 o 
   8   9   2        9.95        4.12      5.29 o 
   9   9   2       11.35       26.18      5.37 o 
  10   9   2        9.82        9.86      5.45 o 
  -8  10   2        0.44       -5.09      5.09 o 
  -7  10   2        0.67       10.99      4.04 o 
  -6  10   2        4.18       13.25      4.32 o 
  -5  10   2        0.12       -0.40      4.20 o 
  -4  10   2        9.89       15.59      4.97 o 
  -3  10   2        4.36       -5.33      5.33 o 
  -2  10   2       14.09       11.59      5.53 o 
  -1  10   2        0.33        0.81      3.96 o 
   0  10   2        4.66        2.79      4.61 o 
   1  10   2        1.45        1.21      4.44 o 
   2  10   2        2.58        0.81      4.36 o 
   3  10   2        1.62        5.74      4.52 o 
   4  10   2        1.03       -2.91      5.09 o 
   5  10   2        2.71       -0.40      5.17 o 
   6  10   2        8.18        7.43      5.01 o 
   7  10   2        2.78        1.78      5.70 o 
   8  10   2        2.20       -4.65      5.94 o 
  -3  11   2        1.01       -5.01      5.01 o 
  -2  11   2        1.25        1.37      4.40 o 
  -1  11   2        0.02       -4.08      4.81 o 
   0  11   2        0.46        2.26      5.09 o 
   1  11   2        8.62       10.50      5.09 o 
   2  11   2        7.57        0.93      6.10 o 
   3  11   2        5.70       14.42      4.73 o 
 -19   1   3        0.10       -4.89      4.89 o 
 -18   1   3        3.67        4.24      4.73 o 
 -17   1   3        2.20        5.49      3.76 o 
 -16   1   3        1.34        6.18      3.55 o 
 -15   1   3        0.50        1.01      4.36 o 
 -14   1   3        0.00        8.32      3.96 o 
 -13   1   3      173.89      225.44      9.18 o 
 -12   1   3        2.04       -0.24      3.43 o 
 -11   1   3       25.29       30.95      4.00 o 
 -10   1   3      403.32      408.22     10.09 o 
  -9   1   3        5.76        3.07      2.71 o 
  -8   1   3      953.76      938.78     13.62 o 
  -7   1   3        9.47        7.15      2.26 o 
  -6   1   3      692.07      689.05     10.31 o 
  -5   1   3      869.33      840.04     10.67 o 
  -4   1   3      140.53      137.47      4.25 o 
  -3   1   3     3122.73     2965.21     18.31 o 
  -2   1   3      149.17      142.97      3.89 o 
  -1   1   3      200.79      166.63      4.18 o 
   0   1   3     1253.00     1171.72     10.70 o 
   1   1   3     2040.84     1937.45     14.00 o 
   2   1   3        6.27        5.66      1.45 o 
   3   1   3        9.70       12.04      1.49 o 
   4   1   3        7.26        9.49      1.86 o 
   5   1   3       46.03       49.15      3.19 o 
   6   1   3      964.88     1006.97     13.43 o 
   7   1   3      251.60      236.18      7.01 o 
   8   1   3       52.42       61.96      4.24 o 
   9   1   3        2.64       14.26      3.60 o 
  10   1   3       65.30       61.15      4.73 o 
  11   1   3       25.23       18.02      4.61 o 
  12   1   3      449.25      410.05     12.56 o 
  13   1   3       73.42       72.26      5.74 o 
  14   1   3      100.52       90.83      6.87 o 
  15   1   3        2.79       -4.12      4.12 o 
  16   1   3        5.63        5.98      4.52 o 
  17   1   3        7.64        8.60      4.77 o 
  18   1   3       18.69       32.93      5.66 o 
 -18   2   3        1.30        2.18      4.48 o 
 -17   2   3        2.08        8.44      4.69 o 
 -16   2   3        0.80       -3.35      4.40 o 
 -15   2   3       30.52       27.80      4.85 o 
 -14   2   3        9.88       10.42      4.36 o 
 -13   2   3       61.94       76.75      6.06 o 
 -12   2   3      335.76      324.47     10.85 o 
 -11   2   3       17.51       33.65      4.12 o 
 -10   2   3      365.65      354.12      9.76 o 
  -9   2   3      535.84      519.87     11.28 o 
  -8   2   3      390.81      365.40      8.88 o 
  -7   2   3     1225.61     1169.74     14.89 o 
  -6   2   3      313.01      322.53      7.58 o 
  -5   2   3       33.99       35.48      2.71 o 
  -4   2   3        8.44        7.68      1.90 o 
  -3   2   3       60.80       73.71      3.48 o 
  -2   2   3       18.94       19.27      1.98 o 
  -1   2   3     1163.24     1132.65     11.43 o 
   0   2   3       97.00       90.95      3.52 o 
   1   2   3       16.21       19.84      2.18 o 
   2   2   3     1142.99     1104.83     11.94 o 
   3   2   3     1124.29     1256.74     13.16 o 
   4   2   3      124.63      161.30      5.10 o 
   5   2   3        0.28       -0.16      1.90 o 
   6   2   3      321.02      353.90      8.39 o 
   7   2   3      450.14      473.66     10.14 o 
   8   2   3      140.82      148.03      6.39 o 
   9   2   3       15.15       11.96      3.51 o 
  10   2   3      472.08      442.94     11.84 o 
  11   2   3      367.89      365.24     11.58 o 
  12   2   3      290.20      296.76     10.81 o 
  13   2   3        6.93        8.65      4.20 o 
  14   2   3        2.85        6.95      3.31 o 
  15   2   3        2.26        0.77      4.36 o 
  16   2   3        3.69        4.48      4.44 o 
  17   2   3        0.84        0.00      4.56 o 
 -18   3   3        3.12        9.37      5.41 o 
 -17   3   3        1.77       14.54      4.65 o 
 -16   3   3       11.71        8.85      4.00 o 
 -15   3   3       13.41       10.71      4.20 o 
 -14   3   3        6.74        1.01      4.00 o 
 -13   3   3        0.64        0.93      3.55 o 
 -12   3   3       21.32       17.70      4.28 o 
 -11   3   3       20.81       19.92      4.28 o 
 -10   3   3      341.19      338.40     10.29 o 
  -9   3   3       13.25       14.42      3.51 o 
  -8   3   3       23.30       19.48      3.35 o 
  -7   3   3       82.34       79.12      4.41 o 
  -6   3   3      178.44      199.76      6.35 o 
  -5   3   3       99.88      111.45      4.81 o 
  -4   3   3       38.94       43.20      3.27 o 
  -3   3   3     1108.48     1081.97     12.77 o 
  -2   3   3      448.02      464.42      8.29 o 
  -1   3   3      866.99      790.59     10.54 o 
   0   3   3      240.41      257.72      6.16 o 
   1   3   3      364.06      354.27      7.30 o 
   2   3   3      441.24      458.67      8.37 o 
   3   3   3      576.69      550.57      9.52 o 
   4   3   3      991.74     1075.91     13.80 o 
   5   3   3        8.46       12.40      2.67 o 
   6   3   3       20.18       26.18      2.87 o 
   7   3   3       26.83       17.50      3.15 o 
   8   3   3      176.40      156.80      7.12 o 
   9   3   3       38.67       42.19      4.49 o 
  10   3   3        0.01       -1.29      3.64 o 
  11   3   3        0.54        1.41      4.12 o 
  12   3   3        2.81        8.04      3.88 o 
  13   3   3        0.03       -0.32      3.84 o 
  14   3   3        7.47        2.18      4.61 o 
  15   3   3        7.54        6.63      4.12 o 
  16   3   3        3.10        6.30      4.89 o 
  17   3   3       13.56       15.80      5.53 o 
 -17   4   3        0.13       -0.89      4.73 o 
 -16   4   3       39.49       45.70      6.55 o 
 -15   4   3        0.98        0.00      3.55 o 
 -14   4   3        2.85       11.19      4.32 o 
 -13   4   3       16.59       25.01      4.69 o 
 -12   4   3      245.06      238.64      9.75 o 
 -11   4   3      217.61      222.47      9.35 o 
 -10   4   3      314.33      306.54     10.16 o 
  -9   4   3      206.71      191.30      7.93 o 
  -8   4   3      184.12      173.24      7.08 o 
  -7   4   3       76.46       76.24      4.69 o 
  -6   4   3        9.22       10.30      2.59 o 
  -5   4   3      417.87      420.99      9.49 o 
  -4   4   3      465.67      476.46      9.70 o 
  -3   4   3      334.06      380.35      8.43 o 
  -2   4   3     1289.17     1317.73     15.27 o 
  -1   4   3      378.57      369.88      8.19 o 
   0   4   3      221.33      234.17      6.64 o 
   1   4   3       25.76       22.47      2.67 o 
   2   4   3        1.00        4.00      2.22 o 
   3   4   3      331.14      374.73      8.67 o 
   4   4   3        0.29        7.03      1.98 o 
   5   4   3        0.36        0.81      2.34 o 
   6   4   3       35.86       37.86      3.80 o 
   7   4   3       11.84       11.96      3.11 o 
   8   4   3       10.63       16.04      3.31 o 
   9   4   3       78.15       74.49      6.02 o 
  10   4   3        4.65       10.18      4.44 o 
  11   4   3        8.14        7.64      5.13 o 
  12   4   3      164.72      163.93      8.82 o 
  13   4   3       84.23       73.56      7.11 o 
  14   4   3        0.30        7.59      3.39 o 
  15   4   3        1.15       -4.93      4.93 o 
  16   4   3        0.33       -0.89      4.40 o 
 -17   5   3        2.13        5.49      5.25 o 
 -16   5   3        0.36        2.14      4.69 o 
 -15   5   3       16.48       24.85      5.33 o 
 -14   5   3        0.27        4.48      4.20 o 
 -13   5   3       23.50       27.27      5.01 o 
 -12   5   3        0.47        6.87      3.72 o 
 -11   5   3       83.84       82.49      6.55 o 
 -10   5   3      119.20      113.49      7.40 o 
  -9   5   3       10.18        7.76      3.92 o 
  -8   5   3        7.64        6.54      2.91 o 
  -7   5   3        6.35       15.15      2.87 o 
  -6   5   3       12.90        3.60      2.42 o 
  -5   5   3       30.61       31.32      3.80 o 
  -4   5   3        6.12        6.75      2.38 o 
  -3   5   3        1.92        3.96      2.59 o 
  -2   5   3      346.56      330.27      8.83 o 
  -1   5   3      178.89      173.47      6.64 o 
   0   5   3      382.04      377.13      9.12 o 
   1   5   3       70.36       67.95      4.57 o 
   2   5   3        8.88        9.70      2.38 o 
   3   5   3        4.48        2.67      2.46 o 
   4   5   3      125.62      124.47      6.03 o 
   5   5   3      102.04       97.96      5.78 o 
   6   5   3      139.09      153.83      7.12 o 
   7   5   3       15.79       19.27      3.76 o 
   8   5   3      183.42      190.11      8.29 o 
   9   5   3        0.32        0.85      3.84 o 
  10   5   3      145.95      139.22      8.73 o 
  11   5   3       11.41       18.14      4.52 o 
  12   5   3       47.20       44.53      5.82 o 
  13   5   3        6.25        3.80      5.05 o 
  14   5   3        0.52       -2.02      4.44 o 
  15   5   3        1.20        4.32      3.31 o 
  16   5   3        1.76        5.57      4.52 o 
 -16   6   3        7.34       11.92      5.53 o 
 -15   6   3        1.46       -0.44      4.32 o 
 -14   6   3        4.42        9.70      4.52 o 
 -13   6   3        0.02        1.54      4.32 o 
 -12   6   3        0.83        3.92      3.35 o 
 -11   6   3       21.03        7.72      4.73 o 
 -10   6   3      213.64      194.61      9.51 o 
  -9   6   3      100.90      101.58      6.59 o 
  -8   6   3       84.11       72.96      6.10 o 
  -7   6   3       66.52       59.37      5.42 o 
  -6   6   3       16.45       14.67      3.23 o 
  -5   6   3        6.41        6.67      2.87 o 
  -4   6   3        9.20       10.02      3.19 o 
  -3   6   3      202.76      204.85      7.81 o 
  -2   6   3      259.19      240.65      8.66 o 
  -1   6   3      849.68      843.48     15.13 o 
   0   6   3       14.75       18.83      3.51 o 
   1   6   3        0.28        0.93      2.63 o 
   2   6   3        4.19        8.89      2.75 o 
   3   6   3      220.27      206.74      8.50 o 
   4   6   3       38.68       36.57      4.77 o 
   5   6   3       76.42       69.24      5.74 o 
   6   6   3      224.69      233.05      9.43 o 
   7   6   3       88.97      102.95      6.43 o 
   8   6   3       87.77       81.57      7.03 o 
   9   6   3       35.44       39.96      5.86 o 
  10   6   3       48.05       36.97      5.94 o 
  11   6   3       39.72       36.77      6.10 o 
  12   6   3       30.93       33.37      5.37 o 
  13   6   3        9.58       15.92      4.73 o 
  14   6   3        6.86       15.19      5.29 o 
  15   6   3        7.47       12.04      5.09 o 
 -14   7   3       10.44       13.21      5.62 o 
 -13   7   3        4.80        1.66      4.97 o 
 -12   7   3       10.05       10.22      4.12 o 
 -11   7   3       46.20       47.32      6.34 o 
 -10   7   3        1.86        9.53      4.12 o 
  -9   7   3        9.33       14.14      3.88 o 
  -8   7   3        0.93       -1.94      3.92 o 
  -7   7   3       17.09       11.68      3.88 o 
  -6   7   3        2.22       -3.68      3.68 o 
  -5   7   3        0.91        7.15      2.83 o 
  -4   7   3       31.28       30.26      4.77 o 
  -3   7   3        7.30        9.25      3.43 o 
  -2   7   3      466.53      479.43     12.60 o 
  -1   7   3      532.46      510.92     13.18 o 
   0   7   3       21.00       20.24      4.12 o 
   1   7   3      173.93      173.51      8.29 o 
   2   7   3       22.13       14.46      4.53 o 
   3   7   3       48.75       52.98      5.62 o 
   4   7   3        1.47       -0.57      4.32 o 
   5   7   3        0.01       -4.24      4.24 o 
   6   7   3       15.92       12.04      4.36 o 
   7   7   3       50.94       46.19      5.58 o 
   8   7   3       75.34       87.70      6.95 o 
   9   7   3       48.20       43.80      5.90 o 
  10   7   3        0.34        3.39      4.28 o 
  11   7   3        6.34        8.32      4.81 o 
  12   7   3        0.03        3.76      4.28 o 
  13   7   3        0.13       -5.09      5.09 o 
 -13   8   3        0.08       -5.49      5.49 o 
 -12   8   3        0.54        4.77      4.48 o 
 -11   8   3        1.50       -2.91      4.61 o 
 -10   8   3        0.02       -3.96      4.97 o 
  -9   8   3       66.87       69.14      6.43 o 
  -8   8   3       17.05       13.41      4.81 o 
  -7   8   3       47.61       43.68      5.66 o 
  -6   8   3        0.00       -2.34      3.60 o 
  -5   8   3        1.39       -1.98      3.76 o 
  -4   8   3       20.76       15.07      4.36 o 
  -3   8   3        0.50        0.65      3.31 o 
  -2   8   3        1.24        9.65      3.51 o 
  -1   8   3       39.33       48.89      5.82 o 
   0   8   3       25.49       23.19      4.81 o 
   1   8   3        6.76        3.76      4.40 o 
   2   8   3      118.77      135.79      8.37 o 
   3   8   3       57.51       55.32      5.94 o 
   4   8   3       15.48       15.47      4.57 o 
   5   8   3       79.47       80.47      7.07 o 
   6   8   3      199.95      185.88     10.35 o 
   7   8   3        8.43        5.82      4.85 o 
   8   8   3        1.67        6.83      4.73 o 
   9   8   3        7.99       15.07      4.69 o 
  10   8   3        1.94        0.40      4.44 o 
  11   8   3       20.06       27.07      5.90 o 
  12   8   3        7.49       21.57      4.89 o 
 -11   9   3        0.54       -5.29      5.29 o 
 -10   9   3        3.96        7.03      4.52 o 
  -9   9   3        0.64        5.94      4.81 o 
  -8   9   3        1.09       -4.93      5.01 o 
  -7   9   3        5.27        4.77      4.77 o 
  -6   9   3        0.34       -0.36      4.20 o 
  -5   9   3        3.38        7.11      4.61 o 
  -4   9   3        1.94        4.04      4.12 o 
  -3   9   3       13.58        3.64      4.93 o 
  -2   9   3       15.15       12.93      4.89 o 
  -1   9   3       23.24       24.60      5.29 o 
   0   9   3       15.60        8.93      5.25 o 
   1   9   3        0.04       -4.36      4.36 o 
   2   9   3       21.45       24.32      5.05 o 
   3   9   3       26.00       31.35      5.45 o 
   4   9   3        4.28        3.76      4.77 o 
   5   9   3       19.17       17.78      5.58 o 
   6   9   3        7.67        7.96      5.37 o 
   7   9   3       12.06       19.71      5.94 o 
   8   9   3        3.09        1.70      5.70 o 
   9   9   3        1.75        7.51      4.69 o 
  10   9   3        0.15       -1.37      4.73 o 
  -8  10   3        2.97        1.86      4.73 o 
  -7  10   3        0.00       12.97      4.20 o 
  -6  10   3        2.14        6.10      4.93 o 
  -5  10   3        2.39        5.98      4.48 o 
  -4  10   3        2.63        2.10      4.08 o 
  -3  10   3       20.06       14.91      5.74 o 
  -2  10   3       20.00       13.13      5.90 o 
  -1  10   3        1.23        0.81      4.52 o 
   0  10   3        4.07        0.00      4.81 o 
   1  10   3       22.06       29.17      5.21 o 
   2  10   3        4.29       12.04      4.77 o 
   3  10   3        0.02        1.70      4.20 o 
   4  10   3       13.22       10.26      4.81 o 
   5  10   3        7.84        1.74      5.41 o 
   6  10   3        0.27        7.64      5.25 o 
   7  10   3        0.57       -4.61      4.97 o 
  -1  11   3        0.04       -0.48      5.33 o 
   0  11   3        2.15        6.06      5.37 o 
 -19   0   4        2.52       -1.86      5.25 o 
 -18   0   4        0.26        1.74      4.20 o 
 -17   0   4        5.96       16.81      4.04 o 
 -16   0   4       69.02       81.43      6.63 o 
 -15   0   4        1.34       -3.76      4.52 o 
 -14   0   4       81.86       70.61      6.22 o 
 -13   0   4      130.68      119.84      7.44 o 
 -12   0   4      583.95      541.93     13.59 o 
 -11   0   4      689.09      650.65     14.09 o 
 -10   0   4       59.58       62.28      5.01 o 
  -9   0   4       22.16       21.17      3.11 o 
  -8   0   4        8.40        2.59      2.30 o 
  -7   0   4        4.53        2.87      1.98 o 
  -6   0   4      239.25      240.35      6.72 o 
  -5   0   4     1678.33     1699.95     16.36 o 
  -4   0   4      119.11      101.31      4.25 o 
  -3   0   4        8.68        9.37      1.66 o 
  -2   0   4     1630.07     1427.47     13.31 o 
  -1   0   4        9.35       11.03      1.70 o 
   0   0   4       12.46       15.68      1.78 o 
   1   0   4      342.06      356.82      6.94 o 
   2   0   4      650.23      736.72     10.06 o 
   3   0   4     1681.04     1748.16     15.96 o 
   4   0   4     1103.21     1342.25     14.60 o 
   5   0   4       84.07      107.83      4.85 o 
   6   0   4        0.46       -0.36      1.98 o 
   7   0   4       18.14       21.45      3.23 o 
   8   0   4       23.65       19.03      2.95 o 
   9   0   4       28.49       21.98      4.12 o 
  10   0   4     1993.10     1978.26     23.85 o 
  11   0   4      154.94      156.14      8.25 o 
  12   0   4      198.11      212.68      9.30 o 
  13   0   4       24.16       21.37      4.89 o 
  14   0   4        6.47        0.36      4.00 o 
  15   0   4        2.82       -4.24      4.56 o 
  16   0   4        4.48        6.67      4.97 o 
  17   0   4       20.69       18.38      5.70 o 
 -18   1   4        2.37        9.09      4.56 o 
 -17   1   4        1.01       -2.02      4.44 o 
 -16   1   4        0.07        2.22      4.00 o 
 -15   1   4       13.14        9.98      4.20 o 
 -14   1   4        0.47       -0.32      3.64 o 
 -13   1   4       16.05       20.81      3.72 o 
 -12   1   4        3.18        5.13      3.23 o 
 -11   1   4       88.31       87.76      6.14 o 
 -10   1   4        0.64       -0.69      3.15 o 
  -9   1   4        2.77        5.37      2.38 o 
  -8   1   4      115.57      127.55      5.70 o 
  -7   1   4      324.72      277.90      7.58 o 
  -6   1   4      136.62      134.03      5.22 o 
  -5   1   4      574.18      506.78      9.27 o 
  -4   1   4     1269.43     1233.13     13.58 o 
  -3   1   4      812.61      801.99     10.66 o 
  -2   1   4      164.54      146.81      4.62 o 
  -1   1   4      488.17      443.45      7.73 o 
   0   1   4      822.19      737.18      9.85 o 
   1   1   4      235.76      226.58      5.67 o 
   2   1   4       33.13       30.39      2.67 o 
   3   1   4      787.08      831.83     11.42 o 
   4   1   4       90.54       95.07      4.33 o 
   5   1   4      275.00      262.27      7.29 o 
   6   1   4      509.76      482.10     10.23 o 
   7   1   4      200.47      212.75      7.28 o 
   8   1   4        3.71        3.92      2.38 o 
   9   1   4      197.01      182.31      7.77 o 
  10   1   4      163.35      169.79      8.05 o 
  11   1   4      431.26      372.38     12.32 o 
  12   1   4       28.28       32.12      4.77 o 
  13   1   4       11.20       12.28      4.40 o 
  14   1   4       79.20       84.10      6.75 o 
  15   1   4        5.31        1.54      4.44 o 
  16   1   4        0.15       -3.76      4.52 o 
  17   1   4        1.92        7.23      5.13 o 
 -18   2   4        0.03        0.00      4.85 o 
 -17   2   4        4.75       -1.25      4.32 o 
 -16   2   4        0.24        2.67      3.76 o 
 -15   2   4        0.06        2.10      3.55 o 
 -14   2   4        6.17        3.27      3.80 o 
 -13   2   4      203.38      209.81      9.10 o 
 -12   2   4        6.44       10.58      3.92 o 
 -11   2   4      283.14      275.87      9.72 o 
 -10   2   4       55.17       54.44      5.33 o 
  -9   2   4       24.75       22.95      3.56 o 
  -8   2   4       86.00       87.69      4.93 o 
  -7   2   4       17.72       20.36      2.51 o 
  -6   2   4      323.48      303.37      7.86 o 
  -5   2   4      247.53      238.78      6.60 o 
  -4   2   4        2.07        9.53      2.14 o 
  -3   2   4     1020.29      973.86     12.31 o 
  -2   2   4       61.05       54.50      3.23 o 
  -1   2   4      507.32      500.97      8.62 o 
   0   2   4       49.32       50.89      3.23 o 
   1   2   4     2846.29     2858.30     20.48 o 
   2   2   4       52.75       47.62      3.48 o 
   3   2   4       10.65        7.27      2.30 o 
   4   2   4       11.88       10.10      2.59 o 
   5   2   4      144.02      163.96      6.19 o 
   6   2   4        0.80        4.61      2.42 o 
   7   2   4        1.32       -2.26      2.26 o 
   8   2   4       49.20       48.50      4.65 o 
   9   2   4      344.66      349.81     10.45 o 
  10   2   4       67.15       56.99      5.74 o 
  11   2   4       48.45       48.21      5.54 o 
  12   2   4      104.64       96.90      7.48 o 
  13   2   4       24.02       41.53      5.01 o 
  14   2   4       13.46       11.39      4.77 o 
  15   2   4        0.20        2.38      3.88 o 
  16   2   4        0.06        7.27      4.65 o 
  17   2   4       23.60       33.05      6.46 o 
 -18   3   4        1.77       10.91      5.09 o 
 -17   3   4        6.36       10.18      4.28 o 
 -16   3   4        1.01        2.75      4.36 o 
 -15   3   4       20.32       13.21      5.01 o 
 -14   3   4        8.03        8.16      4.32 o 
 -13   3   4        1.36        2.50      4.12 o 
 -12   3   4       44.83       44.49      5.70 o 
 -11   3   4      825.88      777.13     16.09 o 
 -10   3   4      131.44      115.53      6.71 o 
  -9   3   4       43.26       36.25      4.24 o 
  -8   3   4        0.04        3.68      2.34 o 
  -7   3   4      170.69      157.91      6.39 o 
  -6   3   4       34.38       31.03      3.15 o 
  -5   3   4      343.00      335.50      8.51 o 
  -4   3   4      230.21      238.02      6.92 o 
  -3   3   4      125.23      122.57      4.94 o 
  -2   3   4      908.42      860.96     12.32 o 
  -1   3   4      343.82      354.02      7.87 o 
   0   3   4       16.40       13.94      2.34 o 
   1   3   4       41.73       41.18      3.39 o 
   2   3   4      159.08      168.05      5.99 o 
   3   3   4     1181.12     1347.95     15.74 o 
   4   3   4      920.63     1037.94     14.39 o 
   5   3   4       90.82       99.30      5.22 o 
   6   3   4       30.59       31.03      3.76 o 
   7   3   4      169.56      167.96      6.84 o 
   8   3   4      118.70      102.70      6.19 o 
   9   3   4        0.03       -3.15      3.31 o 
  10   3   4        1.02        0.00      3.80 o 
  11   3   4       56.71       52.70      5.54 o 
  12   3   4      103.87       93.38      7.48 o 
  13   3   4       47.91       42.15      5.82 o 
  14   3   4       59.69       60.66      6.22 o 
  15   3   4       12.71       16.40      5.17 o 
  16   3   4        0.31        6.63      4.52 o 
 -17   4   4       12.17        5.78      5.33 o 
 -16   4   4        0.73       -2.46      4.52 o 
 -15   4   4       13.39       18.54      4.52 o 
 -14   4   4        0.42       -4.36      4.36 o 
 -13   4   4        3.19       -3.68      4.12 o 
 -12   4   4        0.24        1.58      3.68 o 
 -11   4   4      348.20      338.66     11.54 o 
 -10   4   4      285.09      225.94      9.31 o 
  -9   4   4      169.56      172.75      7.28 o 
  -8   4   4       16.23       18.06      3.76 o 
  -7   4   4       27.78       18.95      3.64 o 
  -6   4   4       26.10       22.30      3.07 o 
  -5   4   4       79.24       86.43      5.26 o 
  -4   4   4       83.37       83.81      4.61 o 
  -3   4   4       22.68       23.60      3.27 o 
  -2   4   4      917.29      880.56     13.57 o 
  -1   4   4      229.23      208.71      6.92 o 
   0   4   4       36.92       36.33      3.31 o 
   1   4   4      215.45      223.41      7.25 o 
   2   4   4       39.74       50.80      3.88 o 
   3   4   4       45.34       58.15      4.24 o 
   4   4   4       68.93       82.01      4.85 o 
   5   4   4      225.89      209.53      7.53 o 
   6   4   4        0.00        2.06      2.50 o 
   7   4   4        0.80        2.46      3.27 o 
   8   4   4      221.09      250.78      9.18 o 
   9   4   4        0.55       -3.55      3.55 o 
  10   4   4      291.87      265.59     10.16 o 
  11   4   4       54.22       51.60      5.98 o 
  12   4   4       30.13       25.05      4.97 o 
  13   4   4        0.94       -2.26      4.00 o 
  14   4   4        9.97        9.61      5.01 o 
  15   4   4        1.87       -2.14      4.97 o 
  16   4   4        0.16       -4.61      5.33 o 
 -16   5   4        6.70       14.91      4.36 o 
 -15   5   4       17.25       12.73      5.53 o 
 -14   5   4        8.35        6.91      4.61 o 
 -13   5   4       11.41        5.05      4.44 o 
 -12   5   4        7.77       10.46      3.88 o 
 -11   5   4        7.11        7.27      4.08 o 
 -10   5   4        1.88       11.03      3.60 o 
  -9   5   4        6.37        7.84      3.35 o 
  -8   5   4       21.91       19.84      3.52 o 
  -7   5   4        1.25        1.25      2.50 o 
  -6   5   4       14.34       12.16      3.23 o 
  -5   5   4        0.66        3.88      2.67 o 
  -4   5   4       40.01       29.74      4.04 o 
  -3   5   4      279.37      284.73      8.79 o 
  -2   5   4      471.82      454.54     10.87 o 
  -1   5   4       11.08       11.92      2.99 o 
   0   5   4       46.27       38.31      4.16 o 
   1   5   4       66.34       72.19      4.89 o 
   2   5   4       41.12       42.35      3.72 o 
   3   5   4      112.23      123.04      6.15 o 
   4   5   4      127.16      117.35      6.59 o 
   5   5   4        0.00       -2.71      3.11 o 
   6   5   4       33.89       25.01      4.44 o 
   7   5   4       27.42       27.27      3.92 o 
   8   5   4       72.31       70.04      5.98 o 
   9   5   4       59.29       56.62      5.98 o 
  10   5   4        0.98        3.27      4.16 o 
  11   5   4       12.53       20.28      4.32 o 
  12   5   4        6.18        5.98      4.44 o 
  13   5   4        0.01        1.21      4.08 o 
  14   5   4        4.70        3.39      5.01 o 
  15   5   4        0.26        1.82      4.24 o 
 -15   6   4        6.28       -3.96      5.01 o 
 -14   6   4        0.13       -0.40      4.52 o 
 -13   6   4        0.30        0.77      4.20 o 
 -12   6   4        0.18       -4.40      4.40 o 
 -11   6   4        0.07       -0.69      3.96 o 
 -10   6   4      112.64      116.50      7.68 o 
  -9   6   4      130.17      116.72      7.64 o 
  -8   6   4        3.77        8.60      3.07 o 
  -7   6   4       37.16       33.70      4.20 o 
  -6   6   4        0.02        1.90      3.07 o 
  -5   6   4        0.07       -1.05      2.95 o 
  -4   6   4       36.53       34.83      4.49 o 
  -3   6   4       17.23        7.72      3.60 o 
  -2   6   4      160.20      130.64      7.52 o 
  -1   6   4      110.61      107.59      6.55 o 
   0   6   4       42.37       32.21      4.32 o 
   1   6   4      181.75      172.53      7.69 o 
   2   6   4       44.35       47.00      4.93 o 
   3   6   4        3.73        1.29      3.07 o 
   4   6   4        0.03        1.33      3.31 o 
   5   6   4      132.83      118.31      7.16 o 
   6   6   4      108.30      103.05      6.99 o 
   7   6   4      105.22      102.96      7.24 o 
   8   6   4       34.76       39.44      5.58 o 
   9   6   4       28.56       26.75      5.01 o 
  10   6   4       48.85       55.56      6.75 o 
  11   6   4        1.41        0.36      4.48 o 
  12   6   4        5.97        8.85      4.81 o 
  13   6   4        3.21        3.43      5.17 o 
  14   6   4        0.66        7.27      4.12 o 
 -14   7   4        1.94        0.89      4.85 o 
 -13   7   4        1.53        7.23      3.60 o 
 -12   7   4        2.15       -1.21      4.81 o 
 -11   7   4       13.61        1.54      4.93 o 
 -10   7   4       24.50       -4.36      4.36 o 
  -9   7   4        0.31       -3.15      4.40 o 
  -8   7   4        1.12        1.33      3.72 o 
  -7   7   4        2.06        1.29      3.47 o 
  -6   7   4        2.02        1.86      3.39 o 
  -5   7   4        4.21        5.09      3.35 o 
  -4   7   4       11.32       12.56      3.88 o 
  -3   7   4       89.50       85.81      6.22 o 
  -2   7   4      114.88      103.78      7.24 o 
  -1   7   4       45.61       41.99      5.25 o 
   0   7   4      269.75      248.65     10.12 o 
   1   7   4       11.73        7.68      4.65 o 
   2   7   4      484.37      511.62     14.02 o 
   3   7   4      152.78      164.14      8.49 o 
   4   7   4      102.18       93.50      7.20 o 
   5   7   4        1.09        7.23      3.35 o 
   6   7   4       12.55        7.19      4.73 o 
   7   7   4        0.12        1.01      3.88 o 
   8   7   4        2.34       -1.09      4.32 o 
   9   7   4        0.13        4.48      4.12 o 
  10   7   4        2.10       -3.15      4.69 o 
  11   7   4        1.81        0.40      4.32 o 
  12   7   4       14.03       18.83      5.58 o 
  13   7   4        0.03       -3.23      4.81 o 
 -12   8   4        1.05       -3.55      5.05 o 
 -11   8   4        0.57        0.40      4.44 o 
 -10   8   4        2.44       -1.21      4.61 o 
  -9   8   4       25.73       -3.52      4.53 o 
  -8   8   4       15.34        9.37      4.61 o 
  -7   8   4        1.23       -1.45      4.08 o 
  -6   8   4        5.43        6.67      4.24 o 
  -5   8   4        2.10        2.06      3.64 o 
  -4   8   4        8.52        6.34      3.76 o 
  -3   8   4       42.21       35.60      5.41 o 
  -2   8   4      146.66      142.93      8.61 o 
  -1   8   4        3.11        0.97      4.24 o 
   0   8   4        4.97        8.77      3.96 o 
   1   8   4       55.37       64.54      6.26 o 
   2   8   4       34.23       51.15      5.62 o 
   3   8   4       11.15        7.43      4.73 o 
   4   8   4        5.04        1.37      3.96 o 
   5   8   4        1.33       -2.50      4.28 o 
   6   8   4        1.97        6.26      4.40 o 
   7   8   4       11.22       12.24      5.17 o 
   8   8   4        0.02       -4.48      4.48 o 
   9   8   4        0.46        4.16      4.61 o 
  10   8   4        6.77        6.50      5.37 o 
  11   8   4        0.15        1.82      4.56 o 
 -10   9   4        0.07        1.82      4.65 o 
  -9   9   4        1.71        0.89      4.32 o 
  -8   9   4        0.02       -1.70      4.65 o 
  -7   9   4        1.69       -0.40      4.36 o 
  -6   9   4        0.40       -4.81      4.81 o 
  -5   9   4        3.04        5.82      4.08 o 
  -4   9   4        7.25        5.74      4.52 o 
  -3   9   4       19.70       13.57      5.13 o 
  -2   9   4       47.40       32.08      6.30 o 
  -1   9   4      115.11      110.48      7.96 o 
   0   9   4        5.97        6.71      4.93 o 
   1   9   4        1.18        0.77      4.44 o 
   2   9   4        0.62        3.39      4.40 o 
   3   9   4       38.52       40.04      5.62 o 
   4   9   4        1.68        0.00      4.73 o 
   5   9   4        5.83       12.48      4.44 o 
   6   9   4       23.16       36.52      5.90 o 
   7   9   4       10.46        2.59      5.37 o 
   8   9   4        0.64        2.67      4.73 o 
   9   9   4        6.98        2.79      5.66 o 
  -7  10   4        1.09       -0.93      5.01 o 
  -6  10   4        0.04       -5.33      5.33 o 
  -5  10   4       11.94        6.14      5.62 o 
  -4  10   4        9.49        6.95      5.78 o 
  -3  10   4        5.89        2.59      4.93 o 
  -2  10   4        5.73        0.40      5.13 o 
  -1  10   4        2.10        5.09      4.85 o 
   0  10   4        0.75        4.65      4.40 o 
   1  10   4        0.37       -1.70      5.25 o 
   2  10   4        5.91        4.32      5.33 o 
   3  10   4       26.94       25.78      5.54 o 
   4  10   4        2.07        0.44      5.70 o 
   5  10   4       15.67       17.25      5.94 o 
 -18   1   5        4.18       -0.89      4.85 o 
 -17   1   5        0.02        0.85      4.48 o 
 -16   1   5       32.06       27.84      5.98 o 
 -15   1   5        0.12        1.41      4.00 o 
 -14   1   5        1.33       10.30      4.48 o 
 -13   1   5       19.12       34.22      4.93 o 
 -12   1   5       28.73       25.98      4.85 o 
 -11   1   5      256.70      252.58      9.39 o 
 -10   1   5      406.36      405.33     11.10 o 
  -9   1   5        1.53       -0.69      2.67 o 
  -8   1   5       26.30       31.60      3.35 o 
  -7   1   5        2.56        5.05      2.38 o 
  -6   1   5        1.20        4.89      2.02 o 
  -5   1   5      153.19      154.11      5.87 o 
  -4   1   5     1058.17     1055.68     13.56 o 
  -3   1   5      389.48      376.82      8.28 o 
  -2   1   5      226.28      208.82      6.12 o 
  -1   1   5      301.70      263.32      6.81 o 
   0   1   5      550.53      541.44      9.67 o 
   1   1   5       33.38       33.02      3.11 o 
   2   1   5      815.09      794.98     12.06 o 
   3   1   5       68.62       69.45      4.33 o 
   4   1   5       16.47       17.09      2.83 o 
   5   1   5      499.58      479.46     10.51 o 
   6   1   5        1.39        1.05      2.22 o 
   7   1   5      117.04      121.91      6.11 o 
   8   1   5        0.93       26.42      3.64 o 
   9   1   5        5.86       28.84      3.92 o 
  10   1   5       26.32       25.49      5.33 o 
  11   1   5      306.99      306.73     11.33 o 
  12   1   5      164.35      171.33      8.86 o 
  13   1   5       18.21       10.71      4.93 o 
  14   1   5        1.40        8.85      4.40 o 
  15   1   5        6.69       10.34      4.77 o 
  16   1   5        4.63        0.44      4.89 o 
 -18   2   5       18.18       29.09      5.66 o 
 -17   2   5        0.03        6.34      4.36 o 
 -16   2   5        4.71        3.96      4.40 o 
 -15   2   5       41.87       37.82      5.90 o 
 -14   2   5        5.77       -4.81      4.81 o 
 -13   2   5      158.62      163.97      8.77 o 
 -12   2   5      277.83      268.36     10.20 o 
 -11   2   5      813.06      799.62     16.90 o 
 -10   2   5        0.03        2.26      2.87 o 
  -9   2   5        4.25        2.59      2.99 o 
  -8   2   5       29.55       24.73      3.52 o 
  -7   2   5       35.52       35.56      3.56 o 
  -6   2   5       32.01       37.54      3.56 o 
  -5   2   5      438.44      399.67      9.53 o 
  -4   2   5      349.99      336.27      8.31 o 
  -3   2   5        1.26        3.64      2.10 o 
  -2   2   5       25.99       23.40      2.99 o 
  -1   2   5        0.01        3.51      1.74 o 
   0   2   5      771.85      756.55     11.77 o 
   1   2   5       12.65       16.81      2.87 o 
   2   2   5     1758.42     1782.52     18.29 o 
   3   2   5       20.12       21.94      2.75 o 
   4   2   5     1663.61     1711.41     18.87 o 
   5   2   5        2.00        4.89      2.34 o 
   6   2   5       23.99       19.15      3.76 o 
   7   2   5      170.81      160.99      7.28 o 
   8   2   5        9.25        6.02      3.15 o 
   9   2   5       37.50       84.86      6.22 o 
  10   2   5      747.52      744.59     16.56 o 
  11   2   5       52.42       63.57      5.70 o 
  12   2   5        0.04       -4.24      4.24 o 
  13   2   5       31.00       40.12      5.25 o 
  14   2   5       36.76       36.49      6.42 o 
  15   2   5       13.42       13.90      5.78 o 
  16   2   5        2.53       -4.08      5.25 o 
 -17   3   5        0.52       -4.36      4.44 o 
 -16   3   5        0.19       -3.68      4.52 o 
 -15   3   5       21.78       29.70      5.54 o 
 -14   3   5        7.42       10.30      4.61 o 
 -13   3   5        6.67        5.94      4.73 o 
 -12   3   5       50.44       67.57      6.14 o 
 -11   3   5        0.25        3.15      4.04 o 
 -10   3   5        3.72        0.28      3.68 o 
  -9   3   5      162.22      152.76      7.44 o 
  -8   3   5        0.82        3.76      2.42 o 
  -7   3   5       27.47       26.22      3.60 o 
  -6   3   5        3.22        2.50      2.50 o 
  -5   3   5       80.43       80.89      4.77 o 
  -4   3   5      297.32      313.94      8.55 o 
  -3   3   5      148.13      158.62      6.11 o 
  -2   3   5      856.38      755.60     12.67 o 
  -1   3   5        0.98        3.55      2.10 o 
   0   3   5        5.06       13.61      2.38 o 
   1   3   5      210.51      210.00      7.00 o 
   2   3   5       64.58       64.59      4.08 o 
   3   3   5        2.57        3.35      2.50 o 
   4   3   5       88.77       82.47      5.22 o 
   5   3   5       36.96       33.34      3.68 o 
   6   3   5      111.69      119.52      6.02 o 
   7   3   5        3.79        5.21      2.95 o 
   8   3   5        0.10       -0.53      3.03 o 
   9   3   5      167.69      161.00      8.09 o 
  10   3   5      483.18      476.99     13.66 o 
  11   3   5       61.92       58.88      6.34 o 
  12   3   5       35.00       29.98      6.02 o 
  13   3   5       18.46       18.54      5.41 o 
  14   3   5       15.12       19.88      4.57 o 
  15   3   5        2.26        3.47      4.93 o 
  16   3   5        3.13        7.43      5.53 o 
 -17   4   5        9.05       11.39      4.04 o 
 -16   4   5        3.14        0.85      4.24 o 
 -15   4   5       11.30       14.38      5.01 o 
 -14   4   5       14.54       18.34      4.97 o 
 -13   4   5        3.81        1.74      3.84 o 
 -12   4   5        1.66       -2.30      4.08 o 
 -11   4   5        2.94        5.86      3.80 o 
 -10   4   5       24.05       25.41      4.53 o 
  -9   4   5       24.50       27.15      4.24 o 
  -8   4   5       16.79       14.34      3.35 o 
  -7   4   5       23.35       28.08      3.80 o 
  -6   4   5       47.97       49.55      4.61 o 
  -5   4   5      136.85      128.00      6.31 o 
  -4   4   5       40.80       32.33      3.72 o 
  -3   4   5        0.01        4.56      2.50 o 
  -2   4   5      140.62      143.54      6.19 o 
  -1   4   5      134.92      110.49      5.66 o 
   0   4   5       90.24       82.76      5.01 o 
   1   4   5       15.24       28.73      3.07 o 
   2   4   5       82.59       73.82      5.05 o 
   3   4   5       24.64       30.30      3.43 o 
   4   4   5      138.06      152.71      6.83 o 
   5   4   5       12.38       10.14      3.27 o 
   6   4   5       14.04       16.81      3.64 o 
   7   4   5       30.68       35.35      4.28 o 
   8   4   5        9.90        8.32      3.92 o 
   9   4   5        1.23        0.32      3.92 o 
  10   4   5       30.84       36.53      5.74 o 
  11   4   5        8.80        4.89      4.44 o 
  12   4   5       11.99       18.22      4.28 o 
  13   4   5        1.59        1.98      4.56 o 
  14   4   5       18.14       17.41      5.49 o 
  15   4   5        3.53        4.52      4.93 o 
 -16   5   5        0.13        8.56      4.16 o 
 -15   5   5       13.94       11.88      5.05 o 
 -14   5   5       18.42       17.94      4.85 o 
 -13   5   5        4.42        6.75      4.32 o 
 -12   5   5       34.42       28.61      5.37 o 
 -11   5   5       36.54       37.29      5.13 o 
 -10   5   5        1.54        3.76      3.43 o 
  -9   5   5       81.92       74.09      6.75 o 
  -8   5   5        0.90        4.81      2.99 o 
  -7   5   5        4.35        0.28      3.39 o 
  -6   5   5       71.09       66.77      5.34 o 
  -5   5   5       65.79       59.86      5.29 o 
  -4   5   5      241.32      227.77      8.74 o 
  -3   5   5        0.01       -0.93      3.19 o 
  -2   5   5      342.92      302.09      9.88 o 
  -1   5   5        5.21        2.79      2.99 o 
   0   5   5       34.08       34.35      4.00 o 
   1   5   5      172.79      165.20      7.28 o 
   2   5   5        7.89        8.16      3.15 o 
   3   5   5        0.72       -2.71      3.03 o 
   4   5   5       19.96       15.43      3.56 o 
   5   5   5        0.76       -1.09      2.38 o 
   6   5   5       49.20       42.19      5.17 o 
   7   5   5       10.34       16.28      3.92 o 
   8   5   5        1.43       -0.93      3.72 o 
   9   5   5        1.61        4.65      3.55 o 
  10   5   5        0.59        2.46      4.32 o 
  11   5   5        9.45       11.55      4.85 o 
  12   5   5        2.42        1.21      4.73 o 
  13   5   5        0.21        8.04      3.88 o 
  14   5   5        1.25       -4.93      4.93 o 
 -15   6   5        0.71        3.19      4.32 o 
 -14   6   5        0.33       -3.88      4.77 o 
 -13   6   5       14.94       22.70      5.09 o 
 -12   6   5        0.35        2.67      3.80 o 
 -11   6   5       23.37       23.64      5.09 o 
 -10   6   5       52.74       49.38      5.66 o 
  -9   6   5       26.17       20.36      4.77 o 
  -8   6   5        0.21        0.00      3.43 o 
  -7   6   5        0.28        1.49      3.43 o 
  -6   6   5        0.83        2.02      3.27 o 
  -5   6   5        0.35       -3.55      3.55 o 
  -4   6   5      114.38      113.97      6.99 o 
  -3   6   5       88.58       95.92      6.55 o 
  -2   6   5      271.86      256.85      9.67 o 
  -1   6   5       36.34       38.06      4.69 o 
   0   6   5        1.31       -3.88      3.88 o 
   1   6   5       52.86       52.05      5.66 o 
   2   6   5       46.31       46.47      5.33 o 
   3   6   5       47.89       49.62      5.21 o 
   4   6   5       18.04       14.18      4.36 o 
   5   6   5        0.80        0.89      2.79 o 
   6   6   5        7.60       14.71      3.80 o 
   7   6   5       23.08       22.26      5.01 o 
   8   6   5       24.42       29.53      4.93 o 
   9   6   5        3.07       -0.36      4.61 o 
  10   6   5        7.44        7.27      4.48 o 
  11   6   5        0.34       -4.00      4.00 o 
  12   6   5        1.93       -0.85      4.00 o 
  13   6   5        8.79        1.82      5.25 o 
 -14   7   5        8.07       10.18      5.41 o 
 -13   7   5        8.87        8.36      5.53 o 
 -12   7   5        1.61        2.50      4.48 o 
 -11   7   5        9.45        5.17      5.09 o 
 -10   7   5        1.19       -1.54      4.52 o 
  -9   7   5        2.31        4.36      3.88 o 
  -8   7   5        1.27        2.79      3.55 o 
  -7   7   5        2.89        1.01      4.24 o 
  -6   7   5        6.94        0.97      3.72 o 
  -5   7   5        0.02        0.65      3.60 o 
  -4   7   5        0.17       -4.04      4.04 o 
  -3   7   5      173.66      144.94      8.37 o 
  -2   7   5      251.89      208.83      9.67 o 
  -1   7   5        0.08        0.00      4.36 o 
   0   7   5        5.18       12.73      4.44 o 
   1   7   5        0.24        1.21      4.52 o 
   2   7   5        3.49        0.32      4.44 o 
   3   7   5       15.06       14.91      4.61 o 
   4   7   5        0.00        2.95      4.04 o 
   5   7   5       32.19       22.55      4.97 o 
   6   7   5       11.11       18.50      4.28 o 
   7   7   5        7.53       10.54      3.64 o 
   8   7   5       68.12       75.17      7.15 o 
   9   7   5       19.61       23.84      5.86 o 
  10   7   5       12.83       12.93      5.21 o 
  11   7   5        3.48        8.77      4.85 o 
  12   7   5        0.08       -4.61      5.45 o 
 -12   8   5        5.47        3.68      5.78 o 
 -11   8   5       14.77       21.98      5.21 o 
 -10   8   5       36.37       34.99      6.10 o 
  -9   8   5        6.38       -2.42      4.77 o 
  -8   8   5        6.43        6.26      4.77 o 
  -7   8   5        5.31       10.99      3.92 o 
  -6   8   5        2.38       -2.22      4.52 o 
  -5   8   5        2.15        7.92      4.48 o 
  -4   8   5       14.24       24.72      4.48 o 
  -3   8   5       12.53        9.74      4.65 o 
  -2   8   5        4.35       12.08      5.01 o 
  -1   8   5      109.72      119.49      8.04 o 
   0   8   5      107.44       94.27      7.96 o 
   1   8   5       37.40       41.74      6.10 o 
   2   8   5       40.36       43.36      6.06 o 
   3   8   5      104.93      122.56      8.04 o 
   4   8   5       32.86       32.73      5.45 o 
   5   8   5       13.43        9.09      4.65 o 
   6   8   5        2.39       -0.40      4.77 o 
   7   8   5        0.89        2.02      4.93 o 
   8   8   5        8.72       19.75      4.61 o 
   9   8   5       43.29       36.77      7.11 o 
  10   8   5        0.53        0.93      5.05 o 
  -9   9   5        0.88        2.71      4.93 o 
  -8   9   5        4.61        0.89      4.61 o 
  -7   9   5        0.42       -0.40      4.40 o 
  -6   9   5       35.50       35.68      6.22 o 
  -5   9   5        0.91        0.40      4.36 o 
  -4   9   5        9.14       16.00      4.85 o 
  -3   9   5       32.62       34.75      5.94 o 
  -2   9   5        0.39        8.24      4.65 o 
  -1   9   5       75.94       80.18      8.53 o 
   0   9   5        1.15        1.58      5.21 o 
   1   9   5       83.30       89.20      7.72 o 
   2   9   5       61.37       55.48      6.99 o 
   3   9   5        7.02        7.72      4.36 o 
   4   9   5       13.56       14.50      5.53 o 
   5   9   5        0.73        8.89      4.20 o 
   6   9   5        0.59        2.63      3.84 o 
   7   9   5        0.24        1.33      5.01 o 
  -5  10   5       16.13        7.31      6.71 o 
  -4  10   5       69.62       78.92      8.04 o 
  -3  10   5       15.46       11.15      6.30 o 
  -2  10   5        7.02        5.33      5.74 o 
  -1  10   5        0.01       -5.49      5.49 o 
   0  10   5       11.72       15.07      5.62 o 
   1  10   5       13.16       13.37      5.70 o 
   2  10   5        5.82       18.91      5.41 o 
   3  10   5       16.48       20.56      5.78 o 
   4  10   5        3.34        5.57      4.69 o 
 -18   0   6       14.65       21.65      6.26 o 
 -17   0   6        1.25        2.59      4.61 o 
 -16   0   6       32.10       38.95      6.02 o 
 -15   0   6       39.50       44.93      6.14 o 
 -14   0   6        0.41        1.05      4.32 o 
 -13   0   6      540.99      542.84     15.12 o 
 -12   0   6      491.30      466.36     13.54 o 
 -11   0   6       67.30       78.49      5.82 o 
 -10   0   6       23.28       25.01      3.96 o 
  -9   0   6       11.10        9.33      3.60 o 
  -8   0   6      311.54      297.53      9.44 o 
  -7   0   6      178.32      180.27      6.96 o 
  -6   0   6      196.99      191.00      7.04 o 
  -5   0   6        0.28        0.57      2.26 o 
  -4   0   6      136.60      134.01      5.74 o 
  -3   0   6      348.67      350.89      8.63 o 
  -2   0   6       71.03       52.55      4.04 o 
  -1   0   6     1900.79     1732.84     18.39 o 
   0   0   6        1.39       -0.89      2.26 o 
   1   0   6      349.54      379.94      9.08 o 
   2   0   6      910.13      869.17     13.93 o 
   3   0   6      873.50      841.64     13.92 o 
   4   0   6       75.62      103.28      5.25 o 
   5   0   6      446.09      398.47     10.46 o 
   6   0   6      268.45      244.71      8.62 o 
   7   0   6      702.81      730.44     14.90 o 
   8   0   6       33.11       44.61      5.21 o 
   9   0   6      619.08      586.56     14.40 o 
  10   0   6       10.75       12.04      4.04 o 
  11   0   6       69.04       71.69      6.55 o 
  12   0   6       13.64       22.79      4.24 o 
  13   0   6        2.99        6.87      4.61 o 
  14   0   6        4.80        3.27      4.40 o 
  15   0   6        1.45       -0.44      5.13 o 
 -18   1   6        0.00        3.23      5.09 o 
 -17   1   6        0.01       -5.41      5.41 o 
 -16   1   6        2.58       -1.21      4.28 o 
 -15   1   6        2.89        0.77      4.16 o 
 -14   1   6        0.03       -3.88      3.88 o 
 -13   1   6        0.78        7.23      3.84 o 
 -12   1   6       72.22       69.43      6.22 o 
 -11   1   6       76.00       79.91      6.10 o 
 -10   1   6       81.72       72.72      5.62 o 
  -9   1   6        8.21        7.47      2.87 o 
  -8   1   6       12.86        9.33      3.07 o 
  -7   1   6        0.21        0.89      2.38 o 
  -6   1   6       57.21       54.04      4.32 o 
  -5   1   6       39.35       50.84      4.04 o 
  -4   1   6      174.19      200.85      6.88 o 
  -3   1   6      154.67      139.17      5.87 o 
  -2   1   6       76.40       68.12      4.37 o 
  -1   1   6      139.50      128.63      5.38 o 
   0   1   6      212.44      210.33      7.08 o 
   1   1   6       52.78       47.37      3.96 o 
   2   1   6      154.02      171.85      6.43 o 
   3   1   6        0.07        1.01      2.46 o 
   4   1   6       12.52        8.85      2.99 o 
   5   1   6        1.76        1.58      2.22 o 
   6   1   6        4.35        2.14      2.59 o 
   7   1   6        0.52       -0.24      2.71 o 
   8   1   6        0.45        2.18      3.47 o 
   9   1   6      600.18      605.33     14.93 o 
  10   1   6        2.58       -3.11      4.20 o 
  11   1   6       86.84       83.06      7.32 o 
  12   1   6       30.63       36.65      5.58 o 
  13   1   6        5.64       10.38      4.16 o 
  14   1   6       11.69        9.49      5.33 o 
  15   1   6        0.56        5.29      4.32 o 
 -17   2   6        0.06        5.74      3.92 o 
 -16   2   6        1.38        3.31      3.96 o 
 -15   2   6        4.78        0.36      4.93 o 
 -14   2   6        0.27        4.32      3.84 o 
 -13   2   6        0.65       -4.40      4.40 o 
 -12   2   6       21.15       22.34      5.05 o 
 -11   2   6       30.16       28.53      5.09 o 
 -10   2   6        1.16        6.06      3.15 o 
  -9   2   6        5.32        5.70      2.75 o 
  -8   2   6        3.69       -0.24      3.03 o 
  -7   2   6        9.08       10.99      2.75 o 
  -6   2   6       30.41       24.12      3.68 o 
  -5   2   6       88.06       81.91      5.38 o 
  -4   2   6      201.20      160.13      6.47 o 
  -3   2   6        1.84        1.54      1.98 o 
  -2   2   6      154.48      149.52      5.99 o 
  -1   2   6       50.92       48.26      3.88 o 
   0   2   6       94.21       83.81      5.18 o 
   1   2   6      296.97      259.55      7.98 o 
   2   2   6       25.10       28.08      3.23 o 
   3   2   6       23.18       21.86      3.19 o 
   4   2   6      185.69      197.96      7.53 o 
   5   2   6       55.05       58.92      4.73 o 
   6   2   6       68.21       57.07      5.21 o 
   7   2   6      175.33      157.87      7.48 o 
   8   2   6        1.01       -2.26      3.80 o 
   9   2   6      119.74      122.34      7.84 o 
  10   2   6       40.17       40.08      5.21 o 
  11   2   6        9.49        9.61      4.73 o 
  12   2   6       65.44       59.16      6.79 o 
  13   2   6        8.78       10.22      4.65 o 
  14   2   6       10.76       12.20      4.81 o 
  15   2   6        0.23        0.89      4.61 o 
 -17   3   6        0.16        5.90      4.48 o 
 -16   3   6        0.34        8.08      4.32 o 
 -15   3   6        1.77        9.17      3.88 o 
 -14   3   6       50.09       45.62      6.38 o 
 -13   3   6       10.66       25.21      4.69 o 
 -12   3   6      109.50      108.78      7.76 o 
 -11   3   6       32.71       35.76      5.25 o 
 -10   3   6        3.26        5.21      3.47 o 
  -9   3   6        1.65        1.09      2.79 o 
  -8   3   6        0.68       -1.54      3.15 o 
  -7   3   6       11.64       12.48      2.91 o 
  -6   3   6        5.18        2.10      2.50 o 
  -5   3   6       13.13       13.21      3.11 o 
  -4   3   6      346.42      377.54     10.17 o 
  -3   3   6       12.92       15.43      3.31 o 
  -2   3   6       57.78       48.70      4.20 o 
  -1   3   6        0.03       -0.40      2.30 o 
   0   3   6      406.15      376.18      9.93 o 
   1   3   6       43.05       50.15      4.36 o 
   2   3   6      123.70      128.03      6.31 o 
   3   3   6        3.16        4.52      2.42 o 
   4   3   6       26.99       37.33      3.96 o 
   5   3   6       49.11       47.16      4.85 o 
   6   3   6       41.19       49.54      4.53 o 
   7   3   6        5.03       -0.57      3.39 o 
   8   3   6        1.58       -0.61      3.43 o 
   9   3   6       39.86       45.86      5.62 o 
  10   3   6       35.54       39.84      5.86 o 
  11   3   6      204.31      196.24      9.99 o 
  12   3   6        5.17        4.20      4.77 o 
  13   3   6       36.91       30.10      6.71 o 
  14   3   6       41.69       43.88      7.35 o 
  15   3   6       18.15       20.85      6.06 o 
 -16   4   6        0.27       -4.85      4.85 o 
 -15   4   6        6.35       11.31      4.77 o 
 -14   4   6       14.17       18.87      4.81 o 
 -13   4   6        2.49       -2.95      4.40 o 
 -12   4   6       30.73       26.46      5.21 o 
 -11   4   6      115.65      122.08      8.00 o 
 -10   4   6       21.50       14.54      4.85 o 
  -9   4   6      118.14      110.94      7.56 o 
  -8   4   6       19.74       22.54      3.84 o 
  -7   4   6       18.07       17.01      3.84 o 
  -6   4   6       72.90       67.74      5.42 o 
  -5   4   6      493.72      488.19     11.96 o 
  -4   4   6       15.61       19.55      3.39 o 
  -3   4   6      104.66      106.01      5.90 o 
  -2   4   6       17.09       11.27      3.23 o 
  -1   4   6        4.57        5.74      2.95 o 
   0   4   6      247.54      222.90      8.18 o 
   1   4   6        1.93        3.51      3.27 o 
   2   4   6       23.97       24.04      3.68 o 
   3   4   6       82.57       72.68      5.66 o 
   4   4   6        0.67       -2.83      2.83 o 
   5   4   6        2.32        0.28      3.23 o 
   6   4   6       17.44        9.62      4.20 o 
   7   4   6        3.05        8.65      3.64 o 
   8   4   6        3.17        0.00      4.00 o 
   9   4   6       21.18       19.68      4.97 o 
  10   4   6        0.04        4.97      3.92 o 
  11   4   6        9.65       -1.90      5.37 o 
  12   4   6        1.95        3.60      4.08 o 
  13   4   6        0.04        4.24      4.12 o 
  14   4   6        4.88       -4.52      5.25 o 
 -15   5   6        0.13        4.00      4.65 o 
 -14   5   6        7.79       16.68      4.89 o 
 -13   5   6       59.98       63.48      6.30 o 
 -12   5   6      118.30      113.79      8.89 o 
 -11   5   6       33.25       26.83      5.58 o 
 -10   5   6       38.26       31.52      5.66 o 
  -9   5   6       43.55       36.97      5.33 o 
  -8   5   6       14.04        5.17      4.48 o 
  -7   5   6        9.29       12.56      4.28 o 
  -6   5   6        3.56        3.11      3.84 o 
  -5   5   6       12.19       10.34      4.48 o 
  -4   5   6      178.36      168.47      8.29 o 
  -3   5   6       20.37       11.19      4.20 o 
  -2   5   6       22.63       20.36      4.04 o 
  -1   5   6        1.82        2.59      2.87 o 
   0   5   6       25.51       18.34      3.68 o 
   1   5   6        3.75        2.63      3.39 o 
   2   5   6       70.52       74.85      5.66 o 
   3   5   6       81.27       82.42      6.18 o 
   4   5   6        0.13       -1.13      3.27 o 
   5   5   6        4.36        0.61      3.72 o 
   6   5   6        0.25        1.25      3.35 o 
   7   5   6       91.81       86.70      7.11 o 
   8   5   6        8.88        5.78      4.16 o 
   9   5   6      230.99      219.04     10.52 o 
  10   5   6      131.96      142.95      8.81 o 
  11   5   6        4.20       12.04      5.09 o 
  12   5   6        5.48        1.70      4.97 o 
  13   5   6        5.33        0.44      4.97 o 
 -14   6   6        7.74       21.45      4.65 o 
 -13   6   6        2.33        9.33      4.48 o 
 -12   6   6        0.71        2.02      4.52 o 
 -11   6   6        7.27        5.37      4.81 o 
 -10   6   6        7.18        9.49      4.24 o 
  -9   6   6       20.77       24.81      5.05 o 
  -8   6   6       14.23       18.10      4.28 o 
  -7   6   6        4.62        5.17      3.60 o 
  -6   6   6       35.60       35.96      5.09 o 
  -5   6   6       11.84       14.30      3.92 o 
  -4   6   6      135.17      142.28      7.68 o 
  -3   6   6        1.29       -0.28      3.64 o 
  -2   6   6      189.44      186.14      9.06 o 
  -1   6   6        0.74        2.91      3.68 o 
   0   6   6       42.71       36.93      5.09 o 
   1   6   6      327.87      339.58     11.58 o 
   2   6   6      106.08       93.10      6.71 o 
   3   6   6       39.20       38.63      4.85 o 
   4   6   6       42.13       41.34      5.50 o 
   5   6   6        6.27       -2.95      4.12 o 
   6   6   6       29.77       24.77      4.81 o 
   7   6   6        5.16        6.02      4.04 o 
   8   6   6      100.81      116.77      7.88 o 
   9   6   6        0.66       -4.93      4.93 o 
  10   6   6       16.73       29.05      4.81 o 
  11   6   6        7.18        0.44      5.62 o 
  12   6   6        0.54        4.52      5.05 o 
 -13   7   6        0.29       -2.30      4.65 o 
 -12   7   6        0.38       -0.89      4.36 o 
 -11   7   6        0.87       -1.25      4.77 o 
 -10   7   6        0.89       -5.01      5.01 o 
  -9   7   6        0.06        3.07      4.36 o 
  -8   7   6        0.17        5.21      3.31 o 
  -7   7   6       33.03       39.15      5.37 o 
  -6   7   6       22.79       18.14      4.57 o 
  -5   7   6        8.46        8.85      4.52 o 
  -4   7   6       31.06       19.07      5.54 o 
  -3   7   6       19.58       20.12      5.01 o 
  -2   7   6        1.18       -4.24      4.24 o 
  -1   7   6       66.36       62.68      7.15 o 
   0   7   6      246.39      254.20     10.76 o 
   1   7   6      117.30      123.10      8.37 o 
   2   7   6       13.23       17.82      4.40 o 
   3   7   6       45.35       53.86      6.30 o 
   4   7   6        0.07       -4.77      4.77 o 
   5   7   6        8.89        6.54      4.16 o 
   6   7   6       29.27       25.53      5.45 o 
   7   7   6        0.35        0.77      4.52 o 
   8   7   6        1.85        0.00      4.69 o 
   9   7   6        4.52        3.39      5.01 o 
  10   7   6        0.79        2.22      4.85 o 
 -11   8   6        1.19        5.49      4.77 o 
 -10   8   6       10.75       16.32      5.21 o 
  -9   8   6       17.52       16.20      5.45 o 
  -8   8   6        0.68        3.72      4.69 o 
  -7   8   6        9.27        7.19      5.01 o 
  -6   8   6       30.46       35.92      5.78 o 
  -5   8   6       13.56       10.71      5.09 o 
  -4   8   6       16.41       16.16      4.61 o 
  -3   8   6       11.20       17.82      5.05 o 
  -2   8   6        2.67        2.22      5.01 o 
  -1   8   6        9.63        6.63      5.41 o 
   0   8   6       35.97       23.27      6.91 o 
   1   8   6       47.32       48.77      6.18 o 
   2   8   6       28.88       26.02      5.58 o 
   3   8   6        0.03        4.24      3.88 o 
   4   8   6        1.78       -1.17      4.12 o 
   5   8   6        1.34       -4.73      4.73 o 
   6   8   6        0.11        3.31      4.24 o 
   7   8   6        0.78        2.14      4.81 o 
   8   8   6        0.04        2.22      5.09 o 
   9   8   6        7.25        8.36      5.09 o 
  -8   9   6        0.17        8.24      4.61 o 
  -7   9   6       14.83        7.15      5.94 o 
  -6   9   6        3.66        8.28      5.25 o 
  -5   9   6        1.03       -1.29      4.85 o 
  -4   9   6        8.66        4.65      5.37 o 
  -3   9   6       24.59       26.30      5.45 o 
  -2   9   6       34.22       21.58      5.98 o 
  -1   9   6        1.24        5.82      4.08 o 
   0   9   6        2.37       -0.85      4.73 o 
   1   9   6        3.17        6.71      4.65 o 
   2   9   6        2.84        3.80      4.32 o 
   3   9   6        1.04       -4.28      4.89 o 
   4   9   6        2.52        0.00      5.37 o 
   5   9   6        0.07        5.41      4.40 o 
   6   9   6        0.57       -3.68      5.37 o 
  -1  10   6        0.90        0.93      4.61 o 
 -17   1   7        0.64       -1.82      4.77 o 
 -16   1   7        3.94       -0.44      4.77 o 
 -15   1   7        0.21       -0.40      4.12 o 
 -14   1   7        0.95       -1.49      4.36 o 
 -13   1   7        1.87        3.15      4.52 o 
 -12   1   7       16.87       19.84      4.73 o 
 -11   1   7        6.60        6.50      3.84 o 
 -10   1   7       14.93       19.31      4.12 o 
  -9   1   7        1.06       -0.28      3.35 o 
  -8   1   7       53.41       58.03      5.05 o 
  -7   1   7      112.69      105.73      6.63 o 
  -6   1   7        5.91       12.12      2.75 o 
  -5   1   7       18.11       17.37      3.43 o 
  -4   1   7      219.22      187.78      7.37 o 
  -3   1   7       47.34       56.46      4.16 o 
  -2   1   7       17.46       14.79      2.91 o 
  -1   1   7      293.99      256.50      8.38 o 
   0   1   7      122.63      112.62      5.66 o 
   1   1   7       86.95       76.61      5.13 o 
   2   1   7      675.53      665.97     13.57 o 
   3   1   7        4.47       -0.24      2.99 o 
   4   1   7       30.56       34.26      4.32 o 
   5   1   7      175.33      156.66      7.56 o 
   6   1   7      168.51      169.54      8.37 o 
   7   1   7      411.29      391.07     11.75 o 
   8   1   7       55.97       61.51      6.22 o 
   9   1   7      111.16      101.99      7.60 o 
  10   1   7       25.30       24.48      4.44 o 
  11   1   7        0.99        5.13      3.64 o 
  12   1   7        2.49        2.34      3.72 o 
  13   1   7        6.29        5.01      5.21 o 
  14   1   7        3.26        3.55      4.52 o 
 -17   2   7        0.51        0.48      4.85 o 
 -16   2   7       11.34       14.34      5.37 o 
 -15   2   7        1.64        8.97      4.08 o 
 -14   2   7        0.86        2.67      4.00 o 
 -13   2   7       44.91       35.32      5.62 o 
 -12   2   7      128.16      146.43      8.49 o 
 -11   2   7        0.22        2.87      4.04 o 
 -10   2   7        6.57        5.74      3.56 o 
  -9   2   7       14.83       15.11      3.56 o 
  -8   2   7        2.41        6.22      3.15 o 
  -7   2   7       64.53       61.35      4.69 o 
  -6   2   7       12.73       14.83      3.31 o 
  -5   2   7       13.64       13.09      3.47 o 
  -4   2   7       10.54        6.26      2.79 o 
  -3   2   7        1.43        1.82      2.55 o 
  -2   2   7       11.33        3.80      2.99 o 
  -1   2   7       13.81       13.66      3.31 o 
   0   2   7      161.21      157.87      6.88 o 
   1   2   7      183.39      162.75      7.08 o 
   2   2   7        4.77        1.17      3.15 o 
   3   2   7      146.35      127.39      6.55 o 
   4   2   7        0.71        3.55      2.67 o 
   5   2   7        0.24        5.05      2.91 o 
   6   2   7       12.65       19.59      3.39 o 
   7   2   7      237.75      237.62      9.91 o 
   8   2   7        3.92       -4.56      4.56 o 
   9   2   7       14.49       20.93      4.57 o 
  10   2   7       12.59       10.95      4.85 o 
  11   2   7       79.26       72.50      7.07 o 
  12   2   7        1.75        8.00      4.32 o 
  13   2   7        1.83       -2.14      4.93 o 
  14   2   7        1.43       -1.82      4.89 o 
 -16   3   7        0.17       -3.15      4.89 o 
 -15   3   7        0.72        8.00      4.40 o 
 -14   3   7       45.42       56.77      6.79 o 
 -13   3   7       70.02       78.20      7.48 o 
 -12   3   7      280.79      277.98     12.58 o 
 -11   3   7        8.48        8.00      4.52 o 
 -10   3   7       31.41       29.01      5.01 o 
  -9   3   7        3.03        5.09      2.99 o 
  -8   3   7        3.74        0.85      3.31 o 
  -7   3   7        2.05        5.74      2.87 o 
  -6   3   7       11.49       11.51      3.47 o 
  -5   3   7      149.23      144.05      7.44 o 
  -4   3   7       45.24       49.87      4.69 o 
  -3   3   7       18.88       21.29      4.08 o 
  -2   3   7       86.33       70.26      5.42 o 
  -1   3   7        6.18        6.46      3.03 o 
   0   3   7       24.46       15.68      3.84 o 
   1   3   7      319.68      302.78      9.88 o 
   2   3   7      134.10      129.60      6.96 o 
   3   3   7       32.97       50.99      4.65 o 
   4   3   7       22.06       16.12      3.68 o 
   5   3   7        3.34        6.75      2.67 o 
   6   3   7        0.08       -3.07      3.07 o 
   7   3   7        5.86        0.32      3.56 o 
   8   3   7      112.28       94.27      7.36 o 
   9   3   7      320.85      307.20     12.18 o 
  10   3   7       49.40       43.28      6.95 o 
  11   3   7        0.25       -4.69      4.97 o 
  12   3   7       14.35       10.34      5.17 o 
  13   3   7        2.34       -5.78      5.78 o 
 -15   4   7       10.75        2.22      5.78 o 
 -14   4   7       32.21       47.84      6.46 o 
 -13   4   7        0.00       -4.97      4.97 o 
 -12   4   7       46.77       51.36      7.07 o 
 -11   4   7        1.72       -2.46      4.89 o 
 -10   4   7        6.05        6.71      3.60 o 
  -9   4   7        7.82        9.57      4.20 o 
  -8   4   7        8.67        6.71      3.80 o 
  -7   4   7       11.46       16.69      3.76 o 
  -6   4   7       29.45       39.27      4.77 o 
  -5   4   7       24.10       26.59      4.24 o 
  -4   4   7       37.01       36.41      4.53 o 
  -3   4   7       20.13       26.58      3.64 o 
  -2   4   7       55.56       49.83      4.81 o 
  -1   4   7       27.10       34.14      4.36 o 
   0   4   7      214.62      192.22      7.81 o 
   1   4   7      471.73      449.38     12.73 o 
   2   4   7      112.31       97.63      6.59 o 
   3   4   7        0.95        3.92      3.23 o 
   4   4   7      110.22       99.57      6.43 o 
   5   4   7        5.74        5.41      3.88 o 
   6   4   7       12.60       11.96      3.88 o 
   7   4   7       81.28       54.08      6.55 o 
   8   4   7        0.00        1.74      3.80 o 
   9   4   7        3.48        5.13      5.09 o 
  10   4   7        0.23        6.18      4.20 o 
  11   4   7       39.08       42.06      6.67 o 
  12   4   7        3.81        0.00      5.09 o 
  13   4   7        3.03        5.49      4.89 o 
 -15   5   7        0.00        9.29      4.73 o 
 -14   5   7        4.50        8.81      4.73 o 
 -13   5   7        0.00        3.35      4.24 o 
 -12   5   7       47.11       45.62      7.15 o 
 -11   5   7        0.74        0.77      4.65 o 
 -10   5   7       11.36        2.18      4.69 o 
  -9   5   7       40.50       31.68      5.41 o 
  -8   5   7       27.80       32.40      5.45 o 
  -7   5   7        0.84       -2.22      4.04 o 
  -6   5   7        6.07        1.54      3.92 o 
  -5   5   7      437.62      410.22     12.60 o 
  -4   5   7        7.25        1.45      4.00 o 
  -3   5   7        3.79        7.23      3.27 o 
  -2   5   7       44.87       45.38      5.09 o 
  -1   5   7       38.61       33.30      4.49 o 
   0   5   7       31.89       30.02      5.29 o 
   1   5   7      136.13      137.76      7.48 o 
   2   5   7        0.82       -0.89      3.60 o 
   3   5   7       16.72       16.48      3.80 o 
   4   5   7       25.36       34.34      4.89 o 
   5   5   7       61.63       51.89      5.74 o 
   6   5   7        0.30       -0.69      3.39 o 
   7   5   7        2.75       -3.55      4.28 o 
   8   5   7       20.02       15.23      5.53 o 
   9   5   7        6.83        1.17      6.06 o 
  10   5   7       83.52       85.03      8.85 o 
  11   5   7        9.11        7.35      5.37 o 
  12   5   7        1.35       12.77      4.12 o 
 -13   6   7        0.62        8.93      4.28 o 
 -12   6   7        3.20        6.83      4.65 o 
 -11   6   7       20.10       15.07      4.89 o 
 -10   6   7        2.36        4.69      4.48 o 
  -9   6   7        1.08        5.98      4.16 o 
  -8   6   7        4.92       -0.73      3.92 o 
  -7   6   7       86.61       81.08      7.28 o 
  -6   6   7       11.46       14.26      4.32 o 
  -5   6   7       23.50       26.83      4.85 o 
  -4   6   7       16.32       15.59      4.44 o 
  -3   6   7       15.31       14.42      4.57 o 
  -2   6   7        3.60       -2.22      4.20 o 
  -1   6   7       42.88       44.57      5.70 o 
   0   6   7      114.21      109.80      7.56 o 
   1   6   7       19.61       17.78      4.89 o 
   2   6   7       27.46       33.58      4.69 o 
   3   6   7       20.57       17.49      5.37 o 
   4   6   7        2.80        5.90      3.76 o 
   5   6   7       12.23        9.29      4.73 o 
   6   6   7       12.99       17.37      4.52 o 
   7   6   7       27.25       24.24      5.29 o 
   8   6   7        0.75        0.40      4.85 o 
   9   6   7       10.70       13.45      4.85 o 
  10   6   7        0.19       -0.89      4.89 o 
  11   6   7        0.10       -5.53      5.53 o 
 -12   7   7        8.72        1.86      5.94 o 
 -11   7   7        0.18       -2.22      4.08 o 
 -10   7   7        5.22       -0.85      5.29 o 
  -9   7   7        0.93       -1.66      4.52 o 
  -8   7   7       21.40       13.09      5.29 o 
  -7   7   7        2.12        1.17      3.96 o 
  -6   7   7        0.07       16.52      3.60 o 
  -5   7   7        2.49        6.26      3.35 o 
  -4   7   7        2.70       -0.73      4.12 o 
  -3   7   7        0.01       -3.23      4.16 o 
  -2   7   7        6.09        3.56      4.24 o 
  -1   7   7        2.95       -4.40      4.40 o 
   0   7   7        3.32        1.09      3.84 o 
   1   7   7        4.52       -1.09      4.52 o 
   2   7   7       22.94       33.25      4.85 o 
   3   7   7        0.04        7.43      3.55 o 
   4   7   7        1.42        2.30      3.64 o 
   5   7   7        1.85       -3.55      4.97 o 
   6   7   7        1.33        4.89      4.44 o 
   7   7   7        4.15       -2.95      4.93 o 
   8   7   7       19.35       13.98      6.10 o 
   9   7   7       48.08       50.95      7.43 o 
  -9   8   7        0.47        4.04      3.60 o 
  -8   8   7        0.02        2.63      4.00 o 
  -7   8   7       25.64       29.37      5.58 o 
  -6   8   7       16.85       19.55      5.09 o 
  -5   8   7        0.01        6.14      4.20 o 
  -4   8   7        6.83        8.04      5.05 o 
  -3   8   7        8.33       10.34      4.93 o 
  -2   8   7        5.35        4.36      5.01 o 
  -1   8   7        9.78       18.99      4.85 o 
   0   8   7        3.28        4.36      4.24 o 
   1   8   7       61.98       67.77      7.35 o 
   2   8   7        9.51       12.60      5.09 o 
   3   8   7        0.00        4.12      3.88 o 
   4   8   7        0.76       -1.70      4.44 o 
   5   8   7        0.79        2.59      3.96 o 
   6   8   7        0.42       -3.11      4.61 o 
   7   8   7        1.81       -3.68      5.13 o 
  -6   9   7        3.26        2.79      5.41 o 
  -5   9   7        1.77        0.93      5.49 o 
  -4   9   7       13.14        7.64      5.90 o 
  -3   9   7        6.97        1.78      4.69 o 
  -2   9   7       13.92        7.51      5.62 o 
  -1   9   7        0.77       -3.55      4.81 o 
   0   9   7       17.74       15.07      5.70 o 
   1   9   7        3.59        4.93      5.33 o 
   2   9   7        0.01       -4.97      4.97 o 
   3   9   7        1.56        0.00      4.65 o 
 -16   0   8        3.68        1.33      5.45 o 
 -15   0   8       13.10       16.12      5.33 o 
 -14   0   8        1.65        8.40      4.44 o 
 -13   0   8        3.32        2.26      4.12 o 
 -12   0   8        4.87        4.97      4.12 o 
 -11   0   8        2.92        7.39      3.35 o 
 -10   0   8       98.06      110.59      6.91 o 
  -9   0   8       11.70       89.61      6.50 o 
  -8   0   8       76.16       85.28      6.43 o 
  -7   0   8       21.11       36.12      4.48 o 
  -6   0   8        2.14       14.99      3.43 o 
  -5   0   8       23.70       57.94      5.29 o 
  -4   0   8      141.68      151.52      6.96 o 
  -3   0   8       17.67       31.92      3.96 o 
  -2   0   8        0.95        1.49      2.91 o 
  -1   0   8        4.87        5.45      3.51 o 
   0   0   8      284.43      247.83      9.39 o 
   1   0   8      136.43      123.46      7.44 o 
   2   0   8      590.10      595.18     13.79 o 
   3   0   8      181.58      173.00      8.13 o 
   4   0   8       42.56       45.14      5.21 o 
   5   0   8      250.81      244.20      9.75 o 
   6   0   8      794.34      768.91     17.50 o 
   7   0   8        0.74        9.61      4.89 o 
   8   0   8       35.71       44.24      5.66 o 
   9   0   8        3.77        3.55      4.08 o 
  10   0   8        3.01        4.93      3.96 o 
  11   0   8        0.15       -2.79      4.16 o 
  12   0   8       11.63       18.30      5.01 o 
  13   0   8        0.05        2.26      4.81 o 
 -16   1   8       13.25       11.76      5.70 o 
 -15   1   8        2.36       -5.21      5.21 o 
 -14   1   8       12.12       11.68      5.09 o 
 -13   1   8       30.95       26.59      5.58 o 
 -12   1   8       27.82       39.11      4.85 o 
 -11   1   8        9.99       23.43      4.44 o 
 -10   1   8        6.65       29.01      4.69 o 
  -9   1   8       14.64       15.35      3.92 o 
  -8   1   8        2.54       -0.89      3.47 o 
  -7   1   8        2.37        1.13      3.11 o 
  -6   1   8        0.40        0.00      2.59 o 
  -5   1   8        8.56       14.71      3.03 o 
  -4   1   8        7.88        4.89      3.15 o 
  -3   1   8       56.00       86.65      5.90 o 
  -2   1   8       25.83       44.61      4.53 o 
  -1   1   8      320.99      304.83      9.88 o 
   0   1   8      406.14      372.03     11.02 o 
   1   1   8        2.35       -2.59      3.80 o 
   2   1   8       17.91       21.86      3.80 o 
   3   1   8       17.30       17.90      4.04 o 
   4   1   8        6.57        8.73      3.72 o 
   5   1   8        0.00        2.63      3.39 o 
   6   1   8        0.43        2.14      4.12 o 
   7   1   8      241.16      213.94     10.11 o 
   8   1   8       51.04       36.81      5.41 o 
   9   1   8        0.10        3.23      4.00 o 
  10   1   8        0.20        7.23      4.08 o 
  11   1   8        6.26        8.89      4.16 o 
  12   1   8       10.94       17.98      5.13 o 
  13   1   8        0.02        3.19      5.01 o 
 -16   2   8        1.67        3.23      4.69 o 
 -15   2   8       33.30       40.89      6.18 o 
 -14   2   8       12.01       16.00      5.82 o 
 -13   2   8       33.83       44.24      5.86 o 
 -12   2   8        3.50        9.17      4.52 o 
 -11   2   8       14.42       13.94      4.73 o 
 -10   2   8        0.21       -1.66      3.64 o 
  -9   2   8        2.29        9.13      3.84 o 
  -8   2   8        4.41        5.74      3.23 o 
  -7   2   8       34.55       36.81      4.57 o 
  -6   2   8        2.56        4.20      3.39 o 
  -5   2   8        6.46       20.12      3.96 o 
  -4   2   8       10.33       25.78      3.68 o 
  -3   2   8       28.00       37.66      4.28 o 
  -2   2   8       49.81       63.61      4.97 o 
  -1   2   8      220.26      205.66      8.78 o 
   0   2   8      106.68      100.58      6.67 o 
   1   2   8      117.97      106.17      6.91 o 
   2   2   8      161.90      171.03      7.64 o 
   3   2   8       50.99       50.43      5.21 o 
   4   2   8       17.13       18.30      4.12 o 
   5   2   8        4.00       11.80      4.08 o 
   6   2   8       55.34       57.55      5.21 o 
   7   2   8        1.19        2.67      3.92 o 
   8   2   8        0.43       -1.41      4.40 o 
   9   2   8       27.48       30.59      5.49 o 
  10   2   8        9.72       15.55      4.93 o 
  11   2   8       14.42       14.83      5.62 o 
  12   2   8        3.74        5.21      5.13 o 
  13   2   8        0.00       -4.61      5.09 o 
 -15   3   8        2.54       -1.33      5.33 o 
 -14   3   8        0.76        2.55      4.77 o 
 -13   3   8       10.56       14.06      5.45 o 
 -12   3   8        6.17        0.77      4.61 o 
 -11   3   8        3.84       -0.73      4.56 o 
 -10   3   8        3.55       10.02      3.84 o 
  -9   3   8        4.12        4.93      3.56 o 
  -8   3   8        0.02       -3.15      3.47 o 
  -7   3   8       28.43       33.45      4.28 o 
  -6   3   8       41.90       34.14      4.57 o 
  -5   3   8       49.53       51.85      5.21 o 
  -4   3   8        0.24       -3.31      3.31 o 
  -3   3   8       44.04       58.31      5.62 o 
  -2   3   8        6.52       19.47      4.73 o 
  -1   3   8      215.24      189.34      8.78 o 
   0   3   8      243.45      247.32      9.79 o 
   1   3   8       20.53       15.72      4.08 o 
   2   3   8        1.96        6.02      3.31 o 
   3   3   8        1.90        4.40      3.35 o 
   4   3   8       59.83       56.38      5.37 o 
   5   3   8        0.23        5.37      3.35 o 
   6   3   8       42.28       45.26      5.29 o 
   7   3   8       47.41       32.16      5.66 o 
   8   3   8       19.50       18.50      4.40 o 
   9   3   8        3.73       11.47      4.85 o 
  10   3   8       37.58       32.24      5.25 o 
  11   3   8        6.95        4.69      5.09 o 
  12   3   8        1.54       -5.57      5.57 o 
 -14   4   8        0.76        3.55      4.89 o 
 -13   4   8        2.16       14.74      5.13 o 
 -12   4   8       71.05       81.27      7.88 o 
 -11   4   8        0.01       -1.90      4.69 o 
 -10   4   8        7.91        9.45      4.93 o 
  -9   4   8        1.41        2.46      4.12 o 
  -8   4   8      102.46      104.09      7.48 o 
  -7   4   8       43.75       35.96      5.66 o 
  -6   4   8        5.34       17.90      3.88 o 
  -5   4   8        7.55       13.17      3.47 o 
  -4   4   8        8.25       15.63      4.57 o 
  -3   4   8       53.07       53.71      5.33 o 
  -2   4   8      149.92      152.81      8.17 o 
  -1   4   8      196.49      207.46      9.26 o 
   0   4   8        1.92        6.83      3.68 o 
   1   4   8       80.22       81.85      6.22 o 
   2   4   8       12.57       15.03      4.32 o 
   3   4   8       80.50       75.54      6.55 o 
   4   4   8        8.09       12.00      4.00 o 
   5   4   8       13.05       19.84      4.48 o 
   6   4   8        0.08        1.74      3.72 o 
   7   4   8       15.58       12.04      4.93 o 
   8   4   8       16.92       26.75      5.33 o 
   9   4   8       10.89       22.06      5.13 o 
  10   4   8       63.47       59.08      7.84 o 
  11   4   8       14.47       16.44      4.65 o 
 -13   5   8       75.66       88.58      8.24 o 
 -12   5   8       35.49       35.23      6.95 o 
 -11   5   8       20.49       19.88      5.82 o 
 -10   5   8        0.26       -0.40      4.36 o 
  -9   5   8       15.51       16.81      4.61 o 
  -8   5   8        6.96        8.28      4.04 o 
  -7   5   8       16.32       20.93      4.61 o 
  -6   5   8        1.41       -4.08      4.32 o 
  -5   5   8        3.53       10.95      3.84 o 
  -4   5   8        2.67       17.61      4.44 o 
  -3   5   8        0.91        0.32      3.27 o 
  -2   5   8        2.61        1.94      3.76 o 
  -1   5   8       29.84       29.50      5.17 o 
   0   5   8        0.54       -2.26      3.60 o 
   1   5   8      141.08      148.59      8.29 o 
   2   5   8       10.12       25.25      4.65 o 
   3   5   8        0.02        0.69      3.68 o 
   4   5   8       24.39       33.57      4.36 o 
   5   5   8        7.60        9.74      4.20 o 
   6   5   8        0.16        1.13      4.04 o 
   7   5   8        0.70       -4.56      4.56 o 
   8   5   8       37.81       43.52      5.98 o 
   9   5   8       49.40       48.08      7.35 o 
  10   5   8       12.27       26.30      6.18 o 
 -12   6   8       13.28       21.33      5.78 o 
 -11   6   8        0.59        1.74      4.61 o 
 -10   6   8        3.07        5.01      4.24 o 
  -9   6   8        0.40        4.44      4.28 o 
  -8   6   8       30.55       30.10      5.05 o 
  -7   6   8        1.61        4.93      3.51 o 
  -6   6   8       12.45       12.97      5.21 o 
  -5   6   8       17.91       26.10      5.09 o 
  -4   6   8        3.25        8.20      4.28 o 
  -3   6   8        0.28        2.10      3.96 o 
  -2   6   8       17.78       23.19      4.93 o 
  -1   6   8        8.06        6.30      4.40 o 
   0   6   8       47.68       58.63      5.78 o 
   1   6   8       65.51       56.05      6.43 o 
   2   6   8       40.56       43.56      6.14 o 
   3   6   8       43.35       48.89      6.10 o 
   4   6   8        0.32       -3.03      4.61 o 
   5   6   8       11.51       15.63      5.66 o 
   6   6   8        7.54        5.25      4.32 o 
   7   6   8        1.20       -0.85      4.77 o 
   8   6   8        7.90       10.46      5.45 o 
   9   6   8        1.44        8.20      5.09 o 
 -10   7   8        1.10        0.44      4.61 o 
  -9   7   8        0.32       16.24      3.60 o 
  -8   7   8        2.16       -1.70      4.81 o 
  -7   7   8        7.02       13.29      4.93 o 
  -6   7   8       23.20       25.53      5.74 o 
  -5   7   8       22.17       21.90      5.17 o 
  -4   7   8        0.40        4.73      3.96 o 
  -3   7   8        5.97        8.16      4.20 o 
  -2   7   8        0.01       -3.47      4.48 o 
  -1   7   8       16.17       16.64      4.57 o 
   0   7   8        0.78        2.34      4.24 o 
   1   7   8        0.11       -2.34      5.17 o 
   2   7   8        0.20        3.60      4.08 o 
   3   7   8       12.69       16.64      5.33 o 
   4   7   8        4.15        3.31      5.01 o 
   5   7   8        0.19        4.69      3.60 o 
   6   7   8        0.26       -3.96      4.89 o 
   7   7   8        2.69       -5.45      5.90 o 
  -7   8   8        8.68        4.57      5.05 o 
  -6   8   8        4.24        7.59      4.61 o 
  -5   8   8        0.39       -2.63      5.05 o 
  -4   8   8        7.79        5.21      5.41 o 
  -3   8   8        5.12       15.03      4.56 o 
  -2   8   8       28.89       34.63      6.99 o 
  -1   8   8        4.78        8.12      5.66 o 
   0   8   8        4.63       19.31      5.09 o 
   1   8   8       16.96       32.93      4.81 o 
   2   8   8        3.67        0.89      5.29 o 
   3   8   8        1.53        3.55      4.56 o 
   4   8   8        0.04        1.37      4.52 o 
 -15   1   9       11.77       23.80      6.22 o 
 -14   1   9       17.04       21.25      6.02 o 
 -13   1   9        0.24        4.52      4.12 o 
 -12   1   9        0.23        9.01      3.55 o 
 -11   1   9       10.95       11.92      5.05 o 
 -10   1   9        3.18        8.56      4.20 o 
  -9   1   9        4.66        0.69      3.68 o 
  -8   1   9        9.61        2.30      4.85 o 
  -7   1   9       28.36       29.45      4.77 o 
  -6   1   9       10.33       16.00      3.80 o 
  -5   1   9        0.15        3.31      3.35 o 
  -4   1   9        0.02        1.45      3.35 o 
  -3   1   9       39.39       34.91      5.17 o 
  -2   1   9        1.05        2.30      4.04 o 
  -1   1   9     1112.29     1118.12     19.70 o 
   0   1   9      235.78      244.58     10.07 o 
   1   1   9        1.07        1.78      3.92 o 
   2   1   9       95.45      100.00      6.75 o 
   3   1   9      207.98      214.67      9.87 o 
   4   1   9       18.85       24.44      4.85 o 
   5   1   9        0.51       -1.01      3.96 o 
   6   1   9      211.80      200.30     10.07 o 
   7   1   9       26.19       22.50      5.13 o 
   8   1   9       27.36       30.46      5.54 o 
   9   1   9        3.50       -4.65      4.65 o 
  10   1   9        3.92        2.10      4.48 o 
  11   1   9       19.59       27.96      6.02 o 
 -14   2   9        2.24       -5.90      5.90 o 
 -13   2   9        2.41        2.10      4.81 o 
 -12   2   9        0.64       -4.69      4.69 o 
 -11   2   9       16.33       18.67      5.37 o 
 -10   2   9        0.55        4.00      4.16 o 
  -9   2   9       35.01       42.99      5.25 o 
  -8   2   9       48.89       45.42      5.62 o 
  -7   2   9       27.69       26.99      4.69 o 
  -6   2   9       17.99       21.82      4.20 o 
  -5   2   9        0.43        3.39      2.91 o 
  -4   2   9        6.96        7.27      3.92 o 
  -3   2   9       90.05       93.78      6.67 o 
  -2   2   9        0.67       -0.61      4.16 o 
  -1   2   9      350.85      351.37     11.82 o 
   0   2   9       18.29        8.44      4.32 o 
   1   2   9       45.47       32.65      4.77 o 
   2   2   9       22.34       19.92      4.44 o 
   3   2   9        0.43       -3.19      3.43 o 
   4   2   9       28.08       25.41      5.21 o 
   5   2   9        0.37       -4.40      4.40 o 
   6   2   9       28.59       31.68      5.49 o 
   7   2   9       12.85       10.38      5.29 o 
   8   2   9       27.58       14.79      5.66 o 
   9   2   9        2.49        1.21      4.20 o 
  10   2   9        7.35       13.74      4.48 o 
  11   2   9        7.70       18.06      4.93 o 
 -14   3   9        8.63        7.76      5.66 o 
 -13   3   9       59.23       68.94      8.12 o 
 -12   3   9        2.00        9.09      4.73 o 
 -11   3   9        1.65        3.96      4.16 o 
 -10   3   9        0.69        9.45      3.72 o 
  -9   3   9       13.23       12.36      4.52 o 
  -8   3   9       38.18       32.93      5.05 o 
  -7   3   9       28.94       33.25      5.41 o 
  -6   3   9        0.35       -1.33      4.28 o 
  -5   3   9        0.01       -3.80      3.80 o 
  -4   3   9       62.38       63.16      5.94 o 
  -3   3   9        3.16       10.34      3.96 o 
  -2   3   9       17.30       23.72      5.01 o 
  -1   3   9        5.22        1.58      4.20 o 
   0   3   9      103.37       89.54      7.44 o 
   1   3   9        1.33       -1.62      4.16 o 
   2   3   9        2.83        4.89      3.43 o 
   3   3   9        8.77       11.68      4.16 o 
   4   3   9        4.01        3.11      4.08 o 
   5   3   9        6.42       17.09      4.20 o 
   6   3   9        1.82        3.31      3.31 o 
   7   3   9        0.84        1.54      3.96 o 
   8   3   9        0.59        2.83      4.44 o 
   9   3   9       14.30       21.49      5.13 o 
  10   3   9        1.18        2.67      5.09 o 
  11   3   9        2.05        0.48      4.73 o 
 -13   4   9       18.27       14.46      6.10 o 
 -12   4   9        2.02       11.67      4.16 o 
 -11   4   9        0.17        3.72      3.88 o 
 -10   4   9        6.49        0.40      4.69 o 
  -9   4   9        0.03       -4.48      4.48 o 
  -8   4   9        1.02       -1.86      4.73 o 
  -7   4   9        3.94        2.87      3.76 o 
  -6   4   9        3.39        9.09      4.04 o 
  -5   4   9       31.94       36.65      5.54 o 
  -4   4   9       19.03       21.57      4.85 o 
  -3   4   9       48.62       33.70      5.82 o 
  -2   4   9        2.33        1.01      4.12 o 
  -1   4   9        8.11        9.29      4.12 o 
   0   4   9       13.67       10.06      4.20 o 
   1   4   9      116.12      117.39      7.84 o 
   2   4   9        6.21        9.66      3.76 o 
   3   4   9        0.01       -4.04      4.04 o 
   4   4   9       22.69       15.64      4.89 o 
   5   4   9        0.99        4.48      3.80 o 
   6   4   9        8.56       12.04      4.69 o 
   7   4   9        0.58        9.29      3.80 o 
   8   4   9        1.32       -5.53      5.53 o 
   9   4   9        1.28        8.81      4.24 o 
  10   4   9        0.13        0.00      5.05 o 
 -12   5   9        0.03        0.93      3.92 o 
 -11   5   9        1.48        5.70      4.56 o 
 -10   5   9        3.52       -5.05      5.05 o 
  -9   5   9        1.99        6.91      3.84 o 
  -8   5   9        2.45        3.55      3.80 o 
  -7   5   9       34.75       32.61      5.09 o 
  -6   5   9       24.47       26.22      4.73 o 
  -5   5   9        8.30       15.07      4.65 o 
  -4   5   9        0.05       -0.36      4.16 o 
  -3   5   9        6.49        3.96      3.92 o 
  -2   5   9       10.77        8.93      4.73 o 
  -1   5   9        8.20        8.56      4.36 o 
   0   5   9        0.92       -4.77      4.77 o 
   1   5   9        3.82        4.73      4.56 o 
   2   5   9       22.02       12.61      5.66 o 
   3   5   9        4.48        4.16      4.44 o 
   4   5   9        0.60        3.88      4.32 o 
   5   5   9        0.20       -0.81      4.44 o 
   6   5   9       19.79       23.55      6.02 o 
   7   5   9       37.61       36.00      6.55 o 
   8   5   9        0.47        4.00      4.81 o 
   9   5   9       20.41       25.57      6.26 o 
 -10   6   9        2.48        0.89      4.48 o 
  -9   6   9        0.31       -4.61      4.61 o 
  -8   6   9        8.60        0.85      4.57 o 
  -7   6   9       10.87       10.34      5.29 o 
  -6   6   9        0.43        4.44      4.28 o 
  -5   6   9        0.19       -1.58      4.40 o 
  -4   6   9        2.65        3.15      3.88 o 
  -3   6   9       11.12       15.15      5.09 o 
  -2   6   9        0.16       -1.94      4.48 o 
  -1   6   9        0.22       -4.85      4.85 o 
   0   6   9        0.01        7.43      3.72 o 
   1   6   9       21.65       25.25      5.78 o 
   2   6   9       25.34       23.64      5.78 o 
   3   6   9        5.41        2.87      5.29 o 
   4   6   9        2.75       -4.77      4.77 o 
   5   6   9        1.04       -5.98      5.98 o 
   6   6   9        0.03       -1.33      4.81 o 
   7   6   9        0.42        2.30      5.01 o 
  -8   7   9        2.57       10.10      4.44 o 
  -7   7   9        1.16       -1.33      5.09 o 
  -6   7   9        0.03       -3.07      4.93 o 
  -5   7   9       11.19        9.09      4.93 o 
  -4   7   9        8.38       14.10      5.09 o 
  -3   7   9        2.61        4.24      4.61 o 
  -2   7   9        2.68       12.68      4.28 o 
  -1   7   9        8.55       14.38      5.25 o 
   0   7   9       35.17       34.87      6.55 o 
   1   7   9        2.84        0.00      4.69 o 
   2   7   9        0.61        4.81      4.24 o 
   3   7   9        0.42       -5.21      5.21 o 
   4   7   9        0.89        2.71      4.00 o 
   5   7   9        0.00        6.99      4.77 o 
  -3   8   9       13.91       13.45      5.66 o 
  -2   8   9        2.72        3.23      4.85 o 
  -1   8   9        0.01       -5.53      5.53 o 
 -13   0  10        0.33       -4.44      4.52 o 
 -12   0  10       12.34       19.55      5.17 o 
 -11   0  10        1.38       -2.87      4.65 o 
 -10   0  10       15.51       21.09      4.89 o 
  -9   0  10      101.18      103.60      8.57 o 
  -8   0  10      109.87      121.27      8.17 o 
  -7   0  10        0.00        3.19      3.31 o 
  -6   0  10        0.01        0.69      3.80 o 
  -5   0  10        3.05        4.04      3.88 o 
  -4   0  10       32.00       34.59      5.29 o 
  -3   0  10       22.32       28.97      5.45 o 
  -2   0  10       41.78       38.06      5.82 o 
  -1   0  10      365.48      365.64     12.87 o 
   0   0  10       20.39       23.55      5.05 o 
   1   0  10       16.63       12.44      4.44 o 
   2   0  10       56.33       66.19      6.06 o 
   3   0  10       97.81      104.08      7.56 o 
   4   0  10        0.24        0.73      4.08 o 
   5   0  10        1.69        0.36      4.00 o 
   6   0  10       18.68       15.15      4.81 o 
   7   0  10       16.86       16.16      5.58 o 
   8   0  10       26.33       47.63      6.34 o 
   9   0  10        4.19        9.70      5.37 o 
  10   0  10        0.23        0.93      4.28 o 
 -13   1  10        7.27        5.37      5.82 o 
 -12   1  10        0.38        0.44      5.13 o 
 -11   1  10        3.27       -4.08      4.65 o 
 -10   1  10        0.31       -0.40      4.28 o 
  -9   1  10        4.39        5.29      4.20 o 
  -8   1  10        1.55        5.86      3.43 o 
  -7   1  10        4.69       -2.50      4.36 o 
  -6   1  10       19.46       19.80      4.36 o 
  -5   1  10        1.90       -3.88      3.88 o 
  -4   1  10       25.63       31.51      5.05 o 
  -3   1  10        0.00       -1.01      4.40 o 
  -2   1  10      323.62      340.37     12.14 o 
  -1   1  10       84.32       78.37      7.44 o 
   0   1  10       50.94       58.55      6.14 o 
   1   1  10        6.92        7.80      3.96 o 
   2   1  10       10.70       11.76      4.44 o 
   3   1  10        1.40        3.19      3.84 o 
   4   1  10        0.63        5.45      3.96 o 
   5   1  10        3.96        0.00      3.80 o 
   6   1  10       33.81       29.33      5.94 o 
   7   1  10        0.57        0.00      4.36 o 
   8   1  10        3.22       13.13      4.69 o 
   9   1  10        0.38       -4.73      4.73 o 
  10   1  10       10.50       26.50      5.86 o 
 -13   2  10        0.05        0.93      4.77 o 
 -12   2  10       11.02        5.66      4.93 o 
 -11   2  10        4.43        8.77      4.77 o 
 -10   2  10        3.32        8.04      4.56 o 
  -9   2  10        0.85       -1.94      4.69 o 
  -8   2  10        4.06        1.86      4.28 o 
  -7   2  10        0.01       -3.64      4.40 o 
  -6   2  10        7.49        9.94      4.32 o 
  -5   2  10       10.56       17.45      4.77 o 
  -4   2  10       97.28      109.38      7.24 o 
  -3   2  10        9.37       13.98      4.40 o 
  -2   2  10       16.23       10.87      5.33 o 
  -1   2  10       16.31       20.77      5.21 o 
   0   2  10        0.01       -1.74      4.36 o 
   1   2  10        2.48       -2.10      4.52 o 
   2   2  10        0.12        1.05      4.20 o 
   3   2  10       20.09       16.69      5.66 o 
   4   2  10        9.66        8.56      4.57 o 
   5   2  10       16.17       20.81      5.33 o 
   6   2  10        2.64        5.17      4.28 o 
   7   2  10        3.51        7.88      4.56 o 
   8   2  10       15.53       18.58      6.38 o 
   9   2  10        0.42        2.26      4.81 o 
 -12   3  10        0.89        4.93      4.77 o 
 -11   3  10        1.11        6.06      4.77 o 
 -10   3  10        8.96        9.98      5.78 o 
  -9   3  10        8.50        6.42      5.62 o 
  -8   3  10        8.17       15.15      3.88 o 
  -7   3  10        6.85        4.93      4.16 o 
  -6   3  10       59.14       75.04      6.83 o 
  -5   3  10       38.66       44.61      5.98 o 
  -4   3  10        7.18       19.31      4.81 o 
  -3   3  10       95.07      100.40      7.48 o 
  -2   3  10       46.31       55.16      6.38 o 
  -1   3  10       48.57       51.04      6.67 o 
   0   3  10       96.06      107.88      8.08 o 
   1   3  10       34.10       35.43      5.05 o 
   2   3  10       11.26       10.30      4.73 o 
   3   3  10        1.08        3.39      4.28 o 
   4   3  10        0.61        1.54      4.20 o 
   5   3  10        6.36        0.00      4.81 o 
   6   3  10        0.27        0.00      4.28 o 
   7   3  10       16.34       16.28      5.29 o 
   8   3  10        1.05       -4.89      4.89 o 
   9   3  10        5.09       17.21      4.85 o 
 -11   4  10        4.09        6.30      5.09 o 
 -10   4  10        0.83       -3.03      4.85 o 
  -9   4  10       14.41       23.55      5.29 o 
  -8   4  10        8.22       10.22      4.36 o 
  -7   4  10        3.41        2.79      4.28 o 
  -6   4  10        0.00        7.80      3.84 o 
  -5   4  10        1.49        2.67      3.64 o 
  -4   4  10       15.94       15.84      4.81 o 
  -3   4  10        3.16       -3.76      4.24 o 
  -2   4  10        0.08        8.93      4.20 o 
  -1   4  10        0.41        0.00      4.40 o 
   0   4  10        9.58        8.28      4.40 o 
   1   4  10        3.89        8.77      4.16 o 
   2   4  10       31.28       35.27      5.86 o 
   3   4  10        0.00       -2.38      4.12 o 
   4   4  10        0.28        0.40      4.77 o 
   5   4  10        0.47       -3.35      5.29 o 
   6   4  10        0.79        6.06      4.77 o 
   7   4  10       34.56       40.73      6.30 o 
   8   4  10        9.85       16.28      4.81 o 
 -10   5  10        6.69       14.22      6.18 o 
  -9   5  10        0.15        2.22      4.61 o 
  -8   5  10        0.31        6.06      3.88 o 
  -7   5  10        2.52        1.70      4.56 o 
  -6   5  10        9.65       14.06      4.48 o 
  -5   5  10        0.35        0.40      3.88 o 
  -4   5  10        7.25       10.46      4.57 o 
  -3   5  10       31.52       37.09      6.67 o 
  -2   5  10       23.34       25.05      6.34 o 
  -1   5  10       52.21       61.74      6.47 o 
   0   5  10       17.96       26.06      4.69 o 
   1   5  10       12.08       17.45      4.57 o 
   2   5  10        1.55       10.71      4.08 o 
   3   5  10        0.91        0.00      4.12 o 
   4   5  10        0.41       -1.29      4.52 o 
   5   5  10        1.16        3.11      4.61 o 
   6   5  10        0.37        0.44      4.77 o 
  -8   6  10        0.98       -1.37      5.70 o 
  -7   6  10        0.89       14.46      4.20 o 
  -6   6  10        0.11       -0.89      4.44 o 
  -5   6  10        6.76        2.18      5.09 o 
  -4   6  10       13.71        7.76      6.26 o 
  -3   6  10        9.40       16.28      5.17 o 
  -2   6  10        8.37       15.39      5.74 o 
  -1   6  10       10.06       11.15      5.29 o 
   0   6  10       23.43       29.29      6.10 o 
   1   6  10       11.13       10.02      5.21 o 
   2   6  10        2.98       -0.44      4.81 o 
   3   6  10        0.69        3.15      3.84 o 
   4   6  10        1.71       -5.13      5.13 o 
  -3   7  10        1.76        7.43      5.29 o 
  -2   7  10        0.57       -1.86      4.73 o 
  -1   7  10        9.35       19.43      5.78 o 
 -11   1  11       10.88        8.56      5.29 o 
 -10   1  11        0.00        3.47      4.44 o 
  -9   1  11        0.04       -0.40      5.25 o 
  -8   1  11        0.05       -3.27      4.20 o 
  -7   1  11       26.85       31.11      5.78 o 
  -6   1  11        0.01       -0.40      4.36 o 
  -5   1  11        2.31        4.61      4.00 o 
  -4   1  11       46.97       40.65      6.38 o 
  -3   1  11        3.71        6.79      4.73 o 
  -2   1  11       66.96       74.92      7.40 o 
  -1   1  11       39.61       34.75      6.34 o 
   0   1  11       55.69       75.36      6.79 o 
   1   1  11        0.54        1.94      4.08 o 
   2   1  11        0.55       -2.34      4.20 o 
   3   1  11       10.84        7.23      4.61 o 
   4   1  11        0.21       -0.81      3.72 o 
   5   1  11        3.65       16.52      4.08 o 
   6   1  11        6.65        5.70      5.05 o 
   7   1  11        7.99        9.98      5.74 o 
 -11   2  11        0.08        5.05      4.48 o 
 -10   2  11        4.85        4.00      5.05 o 
  -9   2  11       66.24       83.33      7.68 o 
  -8   2  11       11.68       20.89      4.85 o 
  -7   2  11        1.60        7.76      4.48 o 
  -6   2  11       23.21       33.90      6.42 o 
  -5   2  11        6.78        4.73      5.25 o 
  -4   2  11       10.45       19.39      5.74 o 
  -3   2  11        0.13        3.84      4.48 o 
  -2   2  11       44.10       33.09      6.55 o 
  -1   2  11       12.95        8.08      5.45 o 
   0   2  11        3.36        9.74      5.13 o 
   1   2  11        2.84       -0.81      4.28 o 
   2   2  11        2.80        7.19      4.81 o 
   3   2  11        0.10        0.40      4.48 o 
   4   2  11        3.76       11.76      4.56 o 
   5   2  11        7.56       10.79      4.89 o 
   6   2  11        9.72       18.30      5.21 o 
   7   2  11        0.00        1.37      4.89 o 
 -10   3  11        5.86       17.37      5.29 o 
  -9   3  11        0.24       -5.37      5.37 o 
  -8   3  11        0.01       -0.44      4.69 o 
  -7   3  11        4.05       -3.35      4.81 o 
  -6   3  11        0.10       -5.01      5.01 o 
  -5   3  11        6.57       11.80      4.97 o 
  -4   3  11       45.80       56.25      6.55 o 
  -3   3  11      101.87      118.99      8.89 o 
  -2   3  11      110.98      129.91      8.85 o 
  -1   3  11        7.48        6.79      4.48 o 
   0   3  11        0.08        8.44      4.36 o 
   1   3  11        1.00        9.37      4.32 o 
   2   3  11        1.19        7.88      3.68 o 
   3   3  11        0.00        3.39      4.44 o 
   4   3  11        3.03       -5.09      5.09 o 
   5   3  11       11.77        5.33      6.46 o 
   6   3  11        0.09        0.00      4.77 o 
  -9   4  11        1.17        9.25      4.73 o 
  -8   4  11        0.40        0.89      4.32 o 
  -7   4  11        2.28       -0.89      4.52 o 
  -6   4  11       24.68       25.90      5.78 o 
  -5   4  11        0.12       -1.70      4.56 o 
  -4   4  11        3.86       -3.80      5.21 o 
  -3   4  11        0.01        0.00      5.13 o 
  -2   4  11       28.95       27.96      6.46 o 
  -1   4  11        5.35        9.21      5.78 o 
   0   4  11        0.62        2.95      5.17 o 
   1   4  11        0.01        6.38      3.96 o 
   2   4  11        4.98       15.15      4.97 o 
   3   4  11        3.10       12.36      5.49 o 
   4   4  11       10.69       13.13      4.93 o 
   5   4  11        0.07       -5.45      5.45 o 
  -7   5  11        0.08       -5.25      5.25 o 
  -6   5  11        2.35        3.64      4.65 o 
  -5   5  11        0.92       -0.44      5.13 o 
  -4   5  11        3.86       11.59      4.52 o 
  -3   5  11        0.00       -5.33      5.33 o 
  -2   5  11        0.16       -5.25      5.25 o 
  -1   5  11        1.45        3.55      4.77 o 
   0   5  11       10.05       14.26      5.62 o 
   1   5  11        4.16        0.89      4.61 o 
   2   5  11        4.17        0.93      5.05 o 
  -9   0  12        8.52       -3.23      5.78 o 
  -8   0  12        1.99       12.68      4.81 o 
  -7   0  12        5.91        8.85      5.13 o 
  -6   0  12        4.91       10.42      5.01 o 
  -5   0  12       10.02        9.86      5.45 o 
  -4   0  12       12.50       16.56      5.37 o 
  -3   0  12        1.36       -0.40      5.05 o 
  -2   0  12        2.06       11.84      5.13 o 
  -1   0  12        1.66        7.64      3.88 o 
   0   0  12       23.95       32.04      6.22 o 
   1   0  12        8.44       11.23      4.52 o 
   2   0  12        0.41        0.89      4.48 o 
   3   0  12        1.93        3.15      4.93 o 
   4   0  12        0.08        3.68      3.96 o 
  -8   1  12        1.29       -1.37      5.41 o 
  -7   1  12        1.23        8.48      4.12 o 
  -6   1  12        2.45       -3.51      4.89 o 
  -5   1  12        0.15       -0.85      4.69 o 
  -4   1  12       31.76       45.33      6.91 o 
  -3   1  12       15.36       14.06      5.58 o 
  -2   1  12        4.31        0.40      4.69 o 
  -1   1  12        8.90        4.69      5.09 o 
   0   1  12        0.23       -5.21      5.21 o 
   1   1  12        2.05        4.77      3.80 o 
   2   1  12        0.01       -4.40      4.77 o 
   3   1  12        0.01       -4.93      4.93 o 
   4   1  12        0.19       -2.30      4.56 o 
  -8   2  12        0.32       -0.48      4.81 o 
  -7   2  12       13.27       19.07      5.45 o 
  -6   2  12        4.86       15.15      5.66 o 
  -5   2  12        0.13        0.00      5.17 o 
  -4   2  12        0.82       -5.21      5.21 o 
  -3   2  12        0.13        1.29      4.69 o 
  -2   2  12        0.97        6.06      4.40 o 
  -1   2  12       16.47       34.78      5.66 o 
   0   2  12        5.49       17.09      5.09 o 
   1   2  12        1.34        1.33      4.93 o 
   2   2  12        0.02       -0.89      4.36 o 
   3   2  12        0.20       -2.30      4.81 o 
  -6   3  12       15.17       22.06      5.53 o 
  -5   3  12        6.55        3.19      5.70 o 
  -4   3  12        3.15       -6.02      6.02 o 
  -3   3  12        1.81        8.93      5.05 o 
  -2   3  12        4.38       -3.11      5.78 o 
  -1   3  12       25.92       14.34      6.87 o 
   0   3  12        0.01        5.41      5.05 o 
   1   3  12        0.29        1.82      5.21 o 
   2   3  12        0.73        2.79      4.24 o 
                                                 
